# Supplementary material for: Structural basis for VLDLR recognition by eastern equine encephalitis virus
Source: Nat Commun. 2024 Aug 2;15:6548. doi: 10.1038/s41467-024-50887-9 (PMC11297306; doi:10.1038/s41467-024-50887-9)
Supplement: Supplementary file 4 — Source data [file 41467_2024_50887_MOESM4_ESM.xlsx]

## Sheet: Figure 2
Figure 2c
							LA1 single repeat
	LA1-Flag			ΔLBD-Flag			W50F			W50R			D53A			D55I			D57A
GFP-positive cells (%)	90.2872	85.5928	80.6056	0.02905	0.026509	0.040046	85.8465	80.9994	70.8589	1.27914	3.4988	1.997	0.295279	0.728996	0.83208	0.176428	0.086181	0.111198	0.038791	0.012863	0.037514
Figure 2d
μg/ml log10[VLDLRLBD-Fc]	CHIKV E2-E1		EEEV E2-E1		EEEV E2K156A-E1		EEEV E2R157A-E1			μg/ml log10[MXRA8ect-Fc]	CHIKV E2-E1		EEEV E2-E1		EEEV E2K156A-E1		EEEV E2R157A-E1
2.5	2.96613	1.97744	41.9872	43.867	2.28892	4.15713	6.96672	5.06266		2.5	36.7382	43.7928	0.084595	0.053442	0.050063	0.097184	0.031641	0.109279
2	2.25583	0.928392	47.2923	50.5652	2.3367	4.58444	4.7568	3.9302		2	39.0797	41.2191	0.093125	0.008051	0.039822	0.057523	0.046254	0.035937
1.5	1.4738	0.818441	47.4052	51.7063	1.19128	3.3899	2.82469	2.70277		1.5	41.8836	45.5325	0.014457	0.005162	0.011599	0.036739	0.01141	0.007646
1	0.801396	0.718091	46.0842	52.8371	1.06432	1.60075	1.90539	1.46341		1	40.6343	48.3447	0.004478	0.014297	0.00156	0.259484	0.007924	0.009879
0.5	0.032243	0.266419	45.0192	53.8732	0.317249	0.951074	0.860899	0.633503		0.5	36.6618	40.4227	-0.01396	0.004755	-0.00934	0.017134	-0.00302	0.000302
0	0.004002	0.07676	20.2043	35.3958	0.203512	0.177341	0.274929	0.20648		0	31.1213	34.9793	0.002096	-0.00173	0.002506	0.000813	0.002256	0.002936
-0.5	0.015915	-0.01543	4.9462	15.0431	0.040489	0.017715	0.045695	0.051528		-0.5	22.3245	29.2843	0.001791	0.005818	0.005558	0.023369	0.000787	0.001065
-1	0.01217	0.010096	0.630788	0.816822	0.016024	0.009859	0.004787	0.000251		-1	15.2659	22.2693	0.002447	-0.00101	-0.00274	0.002425	0.003866	0.011124
-1.5	0.003564	0.003668	0.010426	0.008955	0.008565	0.002743	0.014563	-0.00789		-1.5	7.82695	13.4419	0.009981	-0.00313	-0.006	0.000249	0.016196	-0.00053
-2	0.002364	0.014757	0.038288	0.004378	0.004732	-0.00684	-0.00065	0.000415		-2	5.39986	3.85574	-0.01001	-0.00145	-0.00628	-0.00145	0.001479	0.005832
-2.5	0.017823	-0.00179	0.024096	-0.01269	0.00752	-0.00879	0.018808	-0.01168		-2.5	0.571873	0.027262	0.005053	0.00056	0.009073	0.005041	0.004884	0.011712
-3	0.001604	-0.00173	0.001284	-0.00142	0.011619	0.003932	0.008456	0.002064		-3	0.022797	0.106439	0.006272	-4.2e-05	0.013203	0.007855	0.014593	0.000651
-3.5	0.002834	0.011789	0.008319	0.005004	0.01099	0.011995	0.004672	-0.00019		-3.5	0.02918	0.019797	-0.00328	-0.00189	-0.00244	0.003126	-0.00985	-0.00189
-4	-0.00703	0.003537	0.008128	0.00979	0.01128	-0.00168	0.002037	0.088072		-4	0.011496	0.002578	0.000768	-0.00426	0.010269	-0.00426	0.001537	-0.00146
Figure 2f
							LA2 single repeat
	LA2-Flag			ΔLBD-Flag			W89F			W89R			D92A			D94I			D96A
GFP-positive cells (%)	49.6588	54.7945	46.1981	0.103207	0.130894	0.095648	1.86847	2.21902	0.456501	0.811187	0.089218	0.104135	0.019941	0.123722	0.096972	0.018634	0.214027	0.172756	0	0.092569	0.082762
Figure 2g
μg/ml log10[VLDLRLBD-Fc]	CHIKV E2-E1		SFV WT		SFV E2–E1K345A		SFV E2–E1K347A			μg/ml log10[MXRA8ect-Fc]	CHIKV E2-E1		SFV WT		SFV E2–E1K345A		SFV E2–E1K347A
2.5	7.46695	4.03712	36.0427	34.4945	3.36045	0.471565	3.34604	-0.02162		2.5	51.3305	44.2598	0.45325	0.086482	0.112777	-0.13253	0.26955	-0.18861
2	6.74559	3.37255	36.6333	37.1907	2.10018	-0.71041	1.40023	-1.07328		2	53.809	44.4522	0.199759	-0.01552	0.077941	-0.02689	0.209942	-0.02832
1.5	5.46633	1.01749	35.5157	35.6344	1.99601	-0.39214	1.54661	-0.50701		1.5	53.3689	45.4153	-0.02225	-0.02961	-0.04339	-0.08243	-0.04564	-0.06367
1	3.7691	0.429037	34.4493	36.5428	1.03421	-0.06063	1.23653	-0.36227		1	54.7689	45.8615	0.012456	0.08951	0.027968	-0.01592	0.000883	-0.00069
0.5	2.27704	0.236334	32.8989	34.8744	0.273161	-0.52981	0.519868	-0.86116		0.5	50.8372	45.8366	-0.0022	0.066137	0.016902	-0.02606	-0.00896	-0.01804
0	1.32079	-0.00616	26.8709	30.9166	-0.28253	-0.34552	-0.0473	-0.48184		0	45.6703	37.9041	-0.00792	0.003777	-0.02417	-0.00508	-0.02162	-0.0204
-0.5	-0.04889	-0.12263	12.1786	10.3996	-0.14251	-0.19628	-0.12739	-0.13835		-0.5	35.9769	27.6696	0.010557	0.036048	-0.00133	0.008092	0.000827	0.011973
-1	0.031448	0.021031	5.35751	5.57331	-0.00579	0.011888	0.017111	-0.00759		-1	23.237	18.4891	0.00017	0.006939	0.004217	0.012175	0.011176	0.001472
-1.5	0.006333	-0.01208	1.25273	1.15013	-0.00548	-0.01618	0.014819	-0.00396		-1.5	14.0606	15.6664	-0.00675	0.039242	-8.8e-05	0.003914	-0.00675	-0.00256
-2	0.001535	-0.01109	0.047444	0.140432	-0.0038	1e-05	0.003223	-0.00225		-2	9.6119	7.19938	-0.0063	-0.0063	0.001203	0.01446	0.001927	0.004222
-2.5	-0.00405	-0.02032	-0.01026	-0.00117	-0.00766	-0.01464	-0.00166	-0.00778		-2.5	2.35478	5.47299	0.015464	0.00252	0.007719	0.009457	0.00033	0.003533
-3	-0.00196	-0.01068	-0.00046	0.002702	-0.00368	0.009049	-0.00133	-0.01848		-3	0.662969	0.11736	0.006203	0.044391	0.003528	0.01261	0.007764	0.002373
-3.5	-0.00695	-0.0076	0.014437	0.007418	-0.00295	-0.0159	0.002107	-0.00519		-3.5	0.023229	0.2403	0.030141	0.003767	-0.0077	0.006901	-0.01131	0.018687
-4	0.008749	0.003319	-0.00126	0.008851	-0.00221	-0.00682	-0.0031	-0.00455		-4	0.035905	0.064076	-0.0028	0.007191	-0.00727	-0.00306	-0.00411	0.01522

## Sheet: Figure 3
Figure 3d
		VLDLR			ApoER2
GFP-positive cells (%)	WT	94.9426	83.2404	91.9292	89.7772	89.7772	93.6315
	site 1: E2 K156A	0.751033	0.474827	0.595566	0.207468	0.125489	0.238438
	site 2: E2 K231A K232A	45.0138	22.4273	51.6656	87.9166	69.3318	86.0756
Figure 3e
		VLDLR			ApoER2
GFP-positive cells (%)	WT	92.0943	97.5838	97.0776	91.1989	93.7648	93.8024
	site 1: E2 K156A	88.8945	95.8628	95.3661	24.7071	29.4808	30.3675
	site 2: E2 K231A K232A	90.8822	94.9152	95.417	94.2482	95.9813	96.4673
Figure 3g
		WT		site 1: E2 K156A		site 2: E2 K231A K232A
Relative infection	EEEV FL91-469	114.723	85.2772	8.70666	4.44185	21.0029	9.67744

## Sheet: Supplementary Figure 1
Supplementary Fig. 1d
	VLDLR		ΔLBD-Flag			LA1			LA2			LA3			LA4			LA5			LA6			LA7			LA8			LDLRAD3 D1
GFP-positive cells (%)	36.1822	58.8451	1.98186	1.6627	1.02941	91.594	84.9222	92.4444	27.3195	23.2005	20.8284	76.6588	77.1077	86.3327	1.80876	2.07161	1.31099	91.6789	85.6155	92.0526	85.8823	68.8614	77.6173	1.89884	2.12889	1.41203	1.51425	1.98418	1.19022	3.56079	3.17883	3.3049
Supplementary Fig. 1e
	VLDLR		ΔLBD-Flag			LA1			LA2			LA3			LA4			LA5			LA6			LA7			LA8			LDLRAD3 D1
GFP-positive cells (%)	95.6646	93.0041	1.66082	3.08453	2.13053	1.79583	4.48158	3.43199	76.9619	54.3616	67.385	88.3396	92.4535	94.0507	2.28217	3.47759	1.85005	95.6104	84.2699	95.3937	29.257	26.9259	50.0484	1.98799	4.09196	2.26808	1.87726	3.19523	2.03865	1.9043	2.98667	1.81648
Supplementary Fig. 1f
	VLDLR		ΔLBD-Flag			LA1			LA2			LA3			LA4			LA5			LA6			LA7			LA8			LDLRAD3 D1
GFP-positive cells (%)	46.5097	26.9363	0.736234	1.25627	0.622952	1.47565	3.11159	3.5447	14.0443	13.0704	14.5599	24.3865	25.3825	30.3157	0.826998	1.55895	0.822307	51.7818	56.3428	55.4341	0.81345	1.4828	0.647294	0.707648	1.61729	0.895042	0.655404	1.498	0.862089	0.735743	1.66984	0.768721
Supplementary Fig. 1g
	VLDLR		ΔLBD-Flag			LA1			LA2			LA3			LA4			LA5			LA6			LA7			LA8			LDLRAD3 D1
GFP-positive cells (%)	0.967293	2.78615	0.76021	1.4566	0.671976	1.04103	1.99743	1.83675	0.357413	0.854454	0.874385	34.876	33.1493	38.3469	0.808947	1.80673	1.14682	0.803211	1.64663	1.00114	0.747965	1.55355	0.893011	0.665614	1.68039	0.851732	0.70015	1.55975	0.754035	72.923	76.1165	77.4582

## Sheet: Supplementary Figure 2
Supplementary Figure 2a-d
																								Supplementary Figure 2f
Supplementary Figure 2e										EEEV VLP : MXRA8ect-Fc														concentration μM	Response (nm)
EEEV VLP : VLDLRLBD-Fc	Response (nm)										Response (nm)													10	0.8427
	Fitted data				Raw data						Fitted data						Raw data							5	0.5202
	6.25 nM	3.13 nM	1.06 nM	0.53 nM	6.25 nM	3.13 nM	1.06 nM	0.53 nM		Time1	10 uM	5 uM	2.5 uM	1.25 uM	0.625 uM	0.3125 uM	10 uM	5 uM	2.5 uM	1.25 uM	0.625 uM	0.3125 uM		2.5	0.2825
Time (s)	0	0	0	0	-0.00066	0.000436	-0.00244	-4.26e-05		0	0	0	0	0	0	0	-0.037	-0.01583	-0.00981	0.01636	-0.00221	-0.00787		1.25	0.1737
0	0.001123	0.000556	0.000241	0.00015	0.000196	0.001344	-0.00197	0.000999		0.2	4.68e-05	5.12e-05	3.59e-05	3.44e-05	4.39e-05	3.81e-05	-0.05051	-0.02774	-0.01617	-0.00421	-0.01886	-0.01492		0.625	0.0944
0.2	0.002247	0.001113	0.000483	0.000301	0.001418	0.001857	-0.00174	0.00131		0.4	9.35e-05	0.000102	7.17e-05	6.88e-05	8.77e-05	7.63e-05	-0.0555	-0.03082	-0.01635	0.001596	-0.01763	-0.01706		0.3125	0.061
0.4	0.003369	0.001669	0.000724	0.000451	0.003239	0.002857	-0.00081	0.002701		0.6	0.00014	0.000153	0.000108	0.000103	0.000131	0.000114	-0.05345	-0.03663	-0.01614	-0.00359	-0.00899	-0.0094
0.6	0.004491	0.002225	0.000965	0.000602	0.003752	0.003247	0.000314	0.002899		0.8	0.000187	0.000204	0.000143	0.000138	0.000175	0.000153	-0.05505	-0.02879	-0.01487	-0.00692	-0.01901	-0.01835
0.8	0.005613	0.002781	0.001207	0.000752	0.00586	0.004203	0.001519	0.004213		1	0.000234	0.000255	0.000179	0.000172	0.000219	0.000191	-0.05563	-0.03531	-0.01848	-0.00677	-0.01417	-0.0129
1	0.006734	0.003337	0.001448	0.000902	0.007239	0.005279	0.001681	0.004233		1.2	0.00028	0.000306	0.000215	0.000206	0.000263	0.000229	-0.05394	-0.03128	-0.0183	-0.0077	-0.01308	-0.01299
1.2	0.007855	0.003892	0.001689	0.001053	0.009198	0.005939	0.002307	0.003606		1.4	0.000327	0.000357	0.000251	0.000241	0.000306	0.000267	-0.05863	-0.02272	-0.01888	-0.01513	-0.0136	-0.02048
1.4	0.008976	0.004448	0.00193	0.001203	0.011399	0.007692	0.00316	0.003624		1.6	0.000374	0.000408	0.000287	0.000275	0.00035	0.000305	-0.05975	-0.03288	-0.02182	-0.01245	-0.01307	-0.01237
1.6	0.010095	0.005003	0.002171	0.001353	0.013877	0.008741	0.003769	0.003916		1.8	0.00042	0.000459	0.000323	0.000309	0.000393	0.000343	-0.06359	-0.02569	-0.01647	-0.01484	-0.01647	-0.00055
1.8	0.011215	0.005558	0.002412	0.001503	0.016094	0.009902	0.004624	0.003561		2	0.000467	0.00051	0.000358	0.000344	0.000437	0.000381	-0.04569	-0.02781	-0.02051	-0.02304	-0.00925	-0.00678
2	0.012334	0.006113	0.002653	0.001654	0.018346	0.011647	0.005663	0.003636		2.2	0.000514	0.000561	0.000394	0.000378	0.000481	0.000419	-0.05847	-0.02397	-0.01455	-0.01543	-0.01071	-0.00938
2.2	0.013453	0.006668	0.002894	0.001804	0.019339	0.012471	0.007119	0.003665		2.4	0.00056	0.000612	0.00043	0.000412	0.000524	0.000457	-0.0584	-0.0321	-0.01825	-0.01182	-0.01359	-0.00717
2.4	0.014571	0.007223	0.003135	0.001954	0.020787	0.013555	0.007802	0.004155		2.6	0.000607	0.000663	0.000466	0.000447	0.000568	0.000495	-0.06199	-0.02929	-0.0132	-0.01817	-0.01514	-0.00055
2.6	0.015689	0.007778	0.003376	0.002104	0.022263	0.0145	0.008342	0.005963		2.8	0.000653	0.000713	0.000502	0.000481	0.000611	0.000534	-0.05564	-0.02494	-0.01625	-0.01769	-0.01527	-0.00455
2.8	0.016806	0.008332	0.003617	0.002254	0.022573	0.014968	0.008419	0.007058		3	0.0007	0.000764	0.000538	0.000515	0.000654	0.000572	-0.05173	-0.02845	-0.01466	-0.01704	-0.01618	-0.01401
3	0.017923	0.008887	0.003858	0.002405	0.023578	0.015791	0.007542	0.006339		3.2	0.000746	0.000815	0.000573	0.00055	0.000698	0.00061	-0.05185	-0.02271	-0.01498	-0.02337	-0.01584	-0.00701
3.2	0.019039	0.009441	0.004099	0.002555	0.024685	0.015034	0.006384	0.006063		3.4	0.000793	0.000865	0.000609	0.000584	0.000741	0.000648	-0.06117	-0.03112	-0.02038	-0.01357	-0.0017	-0.01135
3.4	0.020155	0.009995	0.004339	0.002705	0.025171	0.014769	0.006396	0.005681		3.6	0.000839	0.000916	0.000645	0.000618	0.000784	0.000686	-0.05389	-0.02893	-0.01566	-0.00836	-0.01284	-0.00777
3.6	0.021271	0.010549	0.00458	0.002855	0.025804	0.014985	0.006366	0.0055		3.8	0.000886	0.000967	0.000681	0.000653	0.000828	0.000724	-0.05446	-0.02674	-0.01699	-0.01562	-0.00621	-0.01094
3.8	0.022386	0.011103	0.004821	0.003005	0.026502	0.015526	0.005959	0.005691		4	0.000932	0.001017	0.000717	0.000687	0.000871	0.000762	-0.05206	-0.03088	-0.01779	-0.00633	-0.01318	-0.00617
4	0.023501	0.011656	0.005062	0.003155	0.028285	0.017055	0.006994	0.00636		4.2	0.000979	0.001068	0.000752	0.000721	0.000914	0.0008	-0.05659	-0.03479	-0.02116	-0.01718	-0.01401	-0.00607
4.2	0.024615	0.01221	0.005302	0.003305	0.02864	0.016843	0.006557	0.005782		4.4	0.001025	0.001118	0.000788	0.000755	0.000957	0.000838	-0.05413	-0.02638	-0.01431	-0.0177	-0.00996	-0.01349
4.4	0.025729	0.012763	0.005543	0.003455	0.029281	0.01717	0.00722	0.00618		4.6	0.001072	0.001169	0.000824	0.00079	0.001	0.000876	-0.0498	-0.03162	-0.02011	-0.00191	-0.0088	-0.00598
4.6	0.026842	0.013317	0.005783	0.003605	0.029672	0.017729	0.007457	0.006072		4.8	0.001118	0.001219	0.00086	0.000824	0.001043	0.000914	-0.05567	-0.02891	-0.01583	-0.0108	-0.00578	-0.02346
4.8	0.027955	0.01387	0.006024	0.003755	0.03185	0.018885	0.008308	0.006801		5	0.001165	0.001269	0.000896	0.000858	0.001086	0.000952	-0.05978	-0.0274	-0.01546	-0.01908	-0.01127	-0.01907
5	0.029067	0.014423	0.006264	0.003905	0.033485	0.019449	0.007839	0.005917		5.2	0.001211	0.00132	0.000931	0.000893	0.00113	0.00099	-0.06044	-0.02947	-0.0149	-0.00737	-0.0127	-0.01023
5.2	0.030179	0.014976	0.006505	0.004055	0.036163	0.020033	0.009316	0.006086		5.4	0.001257	0.00137	0.000967	0.000927	0.001173	0.001028	-0.05788	-0.02677	-0.02321	-0.01941	-0.00919	-0.0147
5.4	0.031291	0.015529	0.006745	0.004205	0.038222	0.021687	0.010452	0.00744		5.6	0.001304	0.00142	0.001003	0.000961	0.001215	0.001066	-0.05132	-0.03719	-0.01296	-0.01542	-0.01578	-0.01006
5.6	0.032402	0.016081	0.006986	0.004355	0.04047	0.021998	0.012485	0.009358		5.8	0.00135	0.001471	0.001039	0.000995	0.001258	0.001104	-0.05316	-0.02644	-0.01126	-0.01314	-0.01544	-0.01592
5.8	0.033513	0.016634	0.007226	0.004505	0.04223	0.022973	0.014407	0.010169		6	0.001396	0.001521	0.001074	0.00103	0.001301	0.001142	-0.05941	-0.03026	-0.01599	-0.00552	-0.02339	-0.0066
6	0.034623	0.017186	0.007466	0.004654	0.044589	0.024091	0.015958	0.011415		6.2	0.001443	0.001571	0.00111	0.001064	0.001344	0.00118	-0.05428	-0.02887	-0.02619	-0.01249	-0.01143	-0.01693
6.2	0.035733	0.017738	0.007707	0.004804	0.045817	0.024013	0.016594	0.011873		6.4	0.001489	0.001621	0.001146	0.001098	0.001387	0.001218	-0.05371	-0.0366	-0.01299	-0.01833	-0.0109	-0.00218
6.4	0.036842	0.01829	0.007947	0.004954	0.04621	0.024668	0.015977	0.011834		6.6	0.001535	0.001672	0.001182	0.001132	0.00143	0.001256	-0.0525	-0.02656	-0.02076	-0.00629	-0.01512	-0.01331
6.6	0.037951	0.018842	0.008187	0.005104	0.04765	0.025472	0.016238	0.012328		6.8	0.001581	0.001722	0.001218	0.001166	0.001473	0.001294	-0.05931	-0.01983	-0.01449	-0.01119	-0.0021	-0.0104
6.8	0.03906	0.019394	0.008427	0.005254	0.04836	0.025576	0.015743	0.01174		7	0.001628	0.001772	0.001253	0.001201	0.001515	0.001332	-0.05248	-0.03558	-0.01356	-0.01648	-0.02324	-0.0131
7	0.040168	0.019946	0.008667	0.005403	0.049293	0.026842	0.015097	0.012494		7.2	0.001674	0.001822	0.001289	0.001235	0.001558	0.00137	-0.0565	-0.0273	-0.0081	-0.00466	-0.0074	-0.01128
7.2	0.041276	0.020497	0.008907	0.005553	0.051174	0.026869	0.016051	0.013081		7.4	0.00172	0.001872	0.001325	0.001269	0.001601	0.001408	-0.06261	-0.03034	-0.01281	-0.02015	-0.01734	-0.00806
7.4	0.042383	0.021049	0.009148	0.005703	0.052024	0.02843	0.016873	0.013031		7.6	0.001766	0.001922	0.001361	0.001303	0.001643	0.001446	-0.05364	-0.02416	-0.02202	-0.02008	-0.00739	-0.0216
7.6	0.04349	0.0216	0.009388	0.005853	0.052523	0.029277	0.01622	0.012725		7.8	0.001813	0.001972	0.001396	0.001337	0.001686	0.001484	-0.05988	-0.02255	-0.01736	-0.01273	-0.00862	-0.01198
7.8	0.044596	0.022151	0.009628	0.006002	0.053553	0.030521	0.01644	0.013219		8	0.001859	0.002022	0.001432	0.001372	0.001729	0.001522	-0.06184	-0.02146	-0.02012	-0.01257	-0.00658	-0.01218
8	0.045702	0.022702	0.009868	0.006152	0.054421	0.031962	0.016772	0.013394		8.2	0.001905	0.002072	0.001468	0.001406	0.001771	0.001559	-0.05253	-0.03146	-0.01499	-0.01282	-0.01383	-0.01392
8.2	0.046808	0.023253	0.010107	0.006302	0.05502	0.032523	0.015894	0.013006		8.4	0.001951	0.002121	0.001503	0.00144	0.001814	0.001597	-0.05786	-0.03096	-0.01925	-0.00611	-0.00132	-0.00688
8.4	0.047913	0.023804	0.010347	0.006451	0.05674	0.034088	0.016433	0.013212		8.6	0.001997	0.002171	0.001539	0.001474	0.001856	0.001635	-0.06275	-0.02522	-0.01379	-0.01277	-0.00866	-0.00911
8.6	0.049017	0.024354	0.010587	0.006601	0.05838	0.035704	0.016713	0.014007		8.8	0.002043	0.002221	0.001575	0.001508	0.001899	0.001673	-0.05065	-0.0231	-0.01315	-0.01278	-0.00145	-0.00637
8.8	0.050121	0.024905	0.010827	0.006751	0.059355	0.036231	0.016839	0.014268		9	0.002089	0.002271	0.001611	0.001542	0.001941	0.001711	-0.05562	-0.02813	-0.01821	-0.02457	-0.01557	-0.00992
9	0.051225	0.025455	0.011067	0.0069	0.06059	0.036718	0.015997	0.013953		9.2	0.002136	0.002321	0.001646	0.001577	0.001983	0.001749	-0.04874	-0.02717	-0.01647	-0.0133	-0.01616	-0.01557
9.2	0.052328	0.026005	0.011307	0.00705	0.061776	0.03769	0.017273	0.014422		9.4	0.002182	0.00237	0.001682	0.001611	0.002026	0.001787	-0.05376	-0.02201	-0.01803	-0.01478	-0.01346	-0.00525
9.4	0.053431	0.026555	0.011546	0.007199	0.062914	0.037912	0.017401	0.014776		9.6	0.002228	0.00242	0.001718	0.001645	0.002068	0.001825	-0.05525	-0.02868	-0.0088	-0.00971	-0.01566	-0.01235
9.6	0.054534	0.027105	0.011786	0.007349	0.06435	0.037759	0.018396	0.014535		9.8	0.002274	0.00247	0.001754	0.001679	0.00211	0.001863	-0.05308	-0.02688	-0.00991	-0.01552	-0.01055	-0.01337
9.8	0.055636	0.027655	0.012026	0.007498	0.066343	0.038572	0.018309	0.013454		10	0.00232	0.002519	0.001789	0.001713	0.002153	0.0019	-0.04999	-0.02988	-0.02534	-0.01739	-0.01524	-0.00923
10	0.056737	0.028205	0.012265	0.007648	0.068012	0.039008	0.017673	0.0123		10.2	0.002366	0.002569	0.001825	0.001747	0.002195	0.001938	-0.05096	-0.02911	-0.00983	-0.01059	-0.01052	-0.00733
10.2	0.057839	0.028754	0.012505	0.007797	0.068756	0.038875	0.017487	0.011675		10.4	0.002412	0.002619	0.001861	0.001781	0.002237	0.001976	-0.05796	-0.02387	-0.01507	-0.01769	-0.01177	-0.00317
10.4	0.058939	0.029303	0.012744	0.007947	0.069395	0.039494	0.017653	0.01145		10.6	0.002458	0.002668	0.001896	0.001815	0.002279	0.002014	-0.04943	-0.02891	-0.02457	-0.01483	-0.0096	-0.01115
10.6	0.06004	0.029853	0.012984	0.008096	0.071088	0.039427	0.018009	0.010834		10.8	0.002504	0.002718	0.001932	0.00185	0.002321	0.002052	-0.04288	-0.03032	-0.01329	-0.01134	-0.01541	-0.00699
10.8	0.061139	0.030402	0.013223	0.008246	0.071513	0.038857	0.018577	0.011228		11	0.00255	0.002767	0.001968	0.001884	0.002363	0.00209	-0.05581	-0.03243	-0.0211	-0.01028	-0.01206	-0.01101
11	0.062239	0.030951	0.013463	0.008395	0.071578	0.038016	0.017933	0.010419		11.2	0.002596	0.002816	0.002004	0.001918	0.002406	0.002128	-0.043	-0.02624	-0.01264	-0.01385	-0.01286	-0.005
11.2	0.063338	0.0315	0.013702	0.008545	0.072439	0.037324	0.018297	0.00869		11.4	0.002642	0.002866	0.002039	0.001952	0.002448	0.002165	-0.04695	-0.03544	-0.01517	-0.01303	-0.01116	-0.01595
11.4	0.064436	0.032048	0.013941	0.008694	0.074325	0.038429	0.020119	0.009016		11.6	0.002688	0.002915	0.002075	0.001986	0.00249	0.002203	-0.05425	-0.02931	-0.01838	-0.00677	-0.00516	-0.01321
11.6	0.065534	0.032597	0.014181	0.008843	0.076493	0.039105	0.02156	0.010057		11.8	0.002733	0.002965	0.002111	0.00202	0.002532	0.002241	-0.04682	-0.02619	-0.01635	-0.0143	-0.01171	-0.01066
11.8	0.066632	0.033145	0.01442	0.008993	0.077982	0.040194	0.022637	0.010551		12	0.002779	0.003014	0.002146	0.002054	0.002574	0.002279	-0.051	-0.02544	-0.00939	-0.01003	-0.00326	0.001283
12	0.067729	0.033693	0.014659	0.009142	0.080088	0.041172	0.02301	0.011417		12.2	0.002825	0.003063	0.002182	0.002088	0.002615	0.002317	-0.04714	-0.03178	-0.02059	-0.00829	-0.01355	-0.01243
12.2	0.068826	0.034242	0.014899	0.009291	0.081104	0.041174	0.023599	0.012797		12.4	0.002871	0.003112	0.002218	0.002122	0.002657	0.002355	-0.04746	-0.02346	-0.0148	-0.01627	-0.01134	-0.01221
12.4	0.069923	0.03479	0.015138	0.00944	0.081621	0.042193	0.024177	0.013167		12.6	0.002917	0.003162	0.002253	0.002156	0.002699	0.002392	-0.05101	-0.034	-0.00929	-0.01492	-0.01018	-0.01671
12.6	0.071018	0.035338	0.015377	0.00959	0.082214	0.042929	0.02439	0.014761		12.8	0.002963	0.003211	0.002289	0.00219	0.002741	0.00243	-0.05523	-0.0272	-0.01472	-0.01738	-0.01131	-0.01417
12.8	0.072114	0.035885	0.015616	0.009739	0.082336	0.044137	0.023955	0.015681		13	0.003009	0.00326	0.002325	0.002224	0.002783	0.002468	-0.05601	-0.02816	-0.01162	-0.00915	-0.00405	-0.00433
13	0.073209	0.036433	0.015855	0.009888	0.083072	0.045167	0.023579	0.015642		13.2	0.003054	0.003309	0.00236	0.002258	0.002825	0.002506	-0.04913	-0.03426	-0.01034	-0.01388	-0.0065	-0.01628
13.2	0.074304	0.03698	0.016094	0.010037	0.084148	0.046598	0.02494	0.016601		13.4	0.0031	0.003358	0.002396	0.002292	0.002866	0.002543	-0.05448	-0.02479	-0.01315	-0.00391	-0.00752	-0.00964
13.4	0.075398	0.037528	0.016333	0.010187	0.085627	0.047196	0.024265	0.01722		13.6	0.003146	0.003407	0.002432	0.002326	0.002908	0.002581	-0.04346	-0.03107	-0.01404	-0.01225	-0.01065	-0.01602
13.6	0.076492	0.038075	0.016572	0.010336	0.086526	0.048032	0.024221	0.017428		13.8	0.003192	0.003456	0.002467	0.002361	0.00295	0.002619	-0.05016	-0.03711	-0.01381	-0.00829	-0.01553	-0.00297
13.8	0.077585	0.038622	0.016811	0.010485	0.088328	0.049631	0.024384	0.01818		14	0.003237	0.003505	0.002503	0.002395	0.002991	0.002657	-0.05079	-0.02122	-0.01786	-0.02005	-0.01782	-0.01144
14	0.078678	0.039169	0.01705	0.010634	0.089492	0.050264	0.024421	0.018047		14.2	0.003283	0.003554	0.002539	0.002429	0.003033	0.002695	-0.04849	-0.02989	-0.02098	-0.01422	-0.01456	-0.00889
14.2	0.079771	0.039716	0.017289	0.010783	0.090811	0.051145	0.025588	0.018371		14.4	0.003329	0.003603	0.002574	0.002463	0.003074	0.002732	-0.04845	-0.02851	-0.01901	-0.01197	-0.00652	-0.00778
14.4	0.080863	0.040262	0.017528	0.010932	0.091299	0.051463	0.025508	0.017763		14.6	0.003375	0.003652	0.00261	0.002497	0.003116	0.00277	-0.0508	-0.02851	-0.02166	-0.0113	-0.00941	-0.01311
14.6	0.081954	0.040809	0.017766	0.011081	0.091996	0.051172	0.025321	0.016711		14.8	0.00342	0.003701	0.002646	0.002531	0.003157	0.002808	-0.05262	-0.02441	-0.01409	-0.0194	-0.01015	-0.01651
14.8	0.083045	0.041355	0.018005	0.01123	0.092834	0.050927	0.025277	0.016945		15	0.003466	0.00375	0.002681	0.002565	0.003199	0.002846	-0.05239	-0.03079	-0.01937	-0.01733	-0.00259	-0.01562
15	0.084136	0.041902	0.018244	0.011379	0.093701	0.050662	0.024889	0.015909		15.2	0.003512	0.003799	0.002717	0.002599	0.00324	0.002883	-0.04674	-0.03331	-0.01103	-0.01505	-0.01805	-0.00492
15.2	0.085227	0.042448	0.018483	0.011528	0.096708	0.051507	0.025698	0.016239		15.4	0.003557	0.003848	0.002752	0.002633	0.003282	0.002921	-0.04889	-0.0213	-0.01402	-0.0212	-0.0151	-0.01401
15.4	0.086317	0.042994	0.018721	0.011677	0.099318	0.053074	0.027614	0.017268		15.6	0.003603	0.003896	0.002788	0.002666	0.003323	0.002959	-0.04428	-0.02129	-0.01847	-0.00768	-0.01867	-0.01601
15.6	0.087406	0.04354	0.01896	0.011826	0.101093	0.053805	0.027833	0.017558		15.8	0.003649	0.003945	0.002824	0.0027	0.003364	0.002996	-0.04432	-0.0281	-0.01142	-0.00925	-0.00994	-0.00979
15.8	0.088495	0.044085	0.019198	0.011975	0.101827	0.054191	0.027696	0.017372		16	0.003694	0.003994	0.002859	0.002734	0.003406	0.003034	-0.04805	-0.02543	-0.01057	-0.01314	-0.01479	-0.00894
16	0.089584	0.044631	0.019437	0.012124	0.104033	0.054933	0.027994	0.017909		16.2	0.00374	0.004043	0.002895	0.002768	0.003447	0.003072	-0.05115	-0.02256	-0.01572	-0.01404	-0.00855	-0.00739
16.2	0.090672	0.045176	0.019675	0.012273	0.105008	0.055444	0.028533	0.018599		16.4	0.003785	0.004091	0.002931	0.002802	0.003488	0.003109	-0.05383	-0.0164	-0.01848	-0.02299	-0.01828	-0.01215
16.4	0.09176	0.045722	0.019914	0.012422	0.106018	0.056289	0.028574	0.018508		16.6	0.003831	0.00414	0.002966	0.002836	0.00353	0.003147	-0.04773	-0.03282	-0.01752	-0.01709	-0.00374	-0.00585
16.6	0.092847	0.046267	0.020152	0.012571	0.10714	0.057137	0.02938	0.019498		16.8	0.003876	0.004188	0.003002	0.00287	0.003571	0.003185	-0.05241	-0.03666	-0.01628	-0.01188	-0.00813	-0.01498
16.8	0.093934	0.046812	0.020391	0.01272	0.108724	0.059057	0.03003	0.020729		17	0.003922	0.004237	0.003037	0.002904	0.003612	0.003223	-0.04519	-0.02939	-0.01188	-0.01349	-0.01101	-0.00992
17	0.09502	0.047357	0.020629	0.012869	0.109359	0.059548	0.030835	0.020745		17.2	0.003967	0.004286	0.003073	0.002938	0.003653	0.00326	-0.0532	-0.02906	-0.01259	-0.01053	-0.00845	-0.00742
17.2	0.096107	0.047902	0.020867	0.013018	0.110776	0.060207	0.031682	0.021391		17.4	0.004013	0.004334	0.003109	0.002972	0.003694	0.003298	-0.04165	-0.02628	-0.0206	-0.00988	-0.01583	-0.01344
17.4	0.097192	0.048446	0.021106	0.013166	0.11192	0.0602	0.031385	0.021821		17.6	0.004058	0.004383	0.003144	0.003006	0.003735	0.003336	-0.05063	-0.03153	-0.00908	-0.01451	-0.01084	-0.01485
17.6	0.098277	0.048991	0.021344	0.013315	0.1118	0.059492	0.031045	0.02144		17.8	0.004104	0.004431	0.00318	0.00304	0.003776	0.003373	-0.04636	-0.02545	-0.00978	-0.01369	-0.01229	-0.01029
17.8	0.099362	0.049535	0.021582	0.013464	0.112883	0.059991	0.031606	0.02076		18	0.004149	0.004479	0.003215	0.003074	0.003817	0.003411	-0.05167	-0.02728	-0.01888	-0.0118	-0.01012	-0.00822
18	0.100447	0.05008	0.02182	0.013613	0.11444	0.06138	0.033033	0.020637		18.2	0.004195	0.004528	0.003251	0.003108	0.003858	0.003448	-0.04707	-0.03061	-0.01562	-0.01285	-0.00763	-0.00633
18.2	0.10153	0.050624	0.022059	0.013762	0.115252	0.062291	0.033015	0.020707		18.4	0.00424	0.004576	0.003287	0.003142	0.003899	0.003486	-0.05088	-0.02625	-0.01245	-0.01911	-0.01145	-0.00554
18.4	0.102614	0.051168	0.022297	0.01391	0.116443	0.062018	0.032846	0.02107		18.6	0.004286	0.004624	0.003322	0.003175	0.00394	0.003524	-0.0574	-0.03239	-0.01491	-0.01514	-0.01223	-0.0114
18.6	0.103697	0.051712	0.022535	0.014059	0.118107	0.063023	0.033649	0.022252		18.8	0.004331	0.004673	0.003358	0.003209	0.003981	0.003561	-0.05242	-0.01558	-0.01572	-0.00444	-0.00648	-0.0229
18.8	0.10478	0.052255	0.022773	0.014208	0.119311	0.063935	0.034266	0.022729		19	0.004376	0.004721	0.003393	0.003243	0.004022	0.003599	-0.04989	-0.0307	-0.01737	-0.00944	-0.00423	-0.01188
19	0.105862	0.052799	0.023011	0.014356	0.119847	0.064333	0.034572	0.022315		19.2	0.004422	0.004769	0.003429	0.003277	0.004063	0.003637	-0.04934	-0.0268	-0.01563	-0.00685	-0.01766	-0.00411
19.2	0.106944	0.053342	0.023249	0.014505	0.121269	0.064322	0.034833	0.021932		19.4	0.004467	0.004817	0.003465	0.003311	0.004103	0.003674	-0.05245	-0.02958	-0.02018	-0.01423	-0.00926	-0.01136
19.4	0.108025	0.053886	0.023487	0.014654	0.121415	0.065149	0.035665	0.021428		19.6	0.004512	0.004866	0.0035	0.003345	0.004144	0.003712	-0.0556	-0.02045	-0.00599	-0.01801	-0.0101	-0.01214
19.6	0.109106	0.054429	0.023725	0.014802	0.122735	0.065377	0.036213	0.021741		19.8	0.004558	0.004914	0.003536	0.003379	0.004185	0.003749	-0.052	-0.01808	-0.01362	-0.00839	-0.00439	-0.01101
19.8	0.110187	0.054972	0.023963	0.014951	0.123565	0.065418	0.037053	0.02151		20	0.004603	0.004962	0.003571	0.003413	0.004226	0.003787	-0.05033	-0.02683	-0.01523	-0.00979	-0.01155	-0.01159
20	0.111267	0.055515	0.0242	0.015099	0.124796	0.066201	0.038067	0.022003		20.2	0.004648	0.00501	0.003607	0.003446	0.004266	0.003825	-0.05418	-0.02694	-0.01637	-0.01418	-0.00577	-0.0053
20.2	0.112346	0.056058	0.024438	0.015248	0.12616	0.067352	0.038847	0.022294		20.4	0.004694	0.005058	0.003642	0.00348	0.004307	0.003862	-0.0482	-0.03487	-0.01763	-0.01061	-0.00956	-0.01166
20.4	0.113426	0.0566	0.024676	0.015397	0.127029	0.067857	0.039624	0.023162		20.6	0.004739	0.005106	0.003678	0.003514	0.004347	0.0039	-0.05084	-0.03226	-0.01614	-0.01557	-0.00557	-0.01316
20.6	0.114504	0.057143	0.024914	0.015545	0.127706	0.068073	0.040197	0.023475		20.8	0.004784	0.005154	0.003714	0.003548	0.004388	0.003937	-0.05052	-0.02522	-0.01038	-0.01721	-0.01207	-0.01934
20.8	0.115583	0.057685	0.025151	0.015694	0.129556	0.069397	0.040434	0.0235		21	0.004829	0.005202	0.003749	0.003582	0.004429	0.003975	-0.04899	-0.01817	-0.01617	-0.00376	-0.01354	-0.01279
21	0.116661	0.058227	0.025389	0.015842	0.129563	0.069289	0.040306	0.022194		21.2	0.004875	0.00525	0.003785	0.003616	0.004469	0.004012	-0.05319	-0.02673	-0.01741	-0.02254	-0.01048	-0.00354
21.2	0.117738	0.05877	0.025627	0.015991	0.131596	0.070796	0.039052	0.022366		21.4	0.00492	0.005298	0.00382	0.003649	0.00451	0.00405	-0.03949	-0.02611	-0.01053	-0.01295	-0.01221	-0.00773
21.4	0.118815	0.059312	0.025864	0.016139	0.132368	0.071473	0.038403	0.022077		21.6	0.004965	0.005346	0.003856	0.003683	0.00455	0.004088	-0.05153	-0.02536	-0.01164	-0.01072	-0.00444	-0.00952
21.6	0.119892	0.059853	0.026102	0.016287	0.133629	0.072531	0.037791	0.021564		21.8	0.00501	0.005393	0.003891	0.003717	0.00459	0.004125	-0.05117	-0.02606	-0.01464	-0.01466	-0.01217	-0.00319
21.8	0.120968	0.060395	0.026339	0.016436	0.13474	0.07436	0.037685	0.021151		22	0.005055	0.005441	0.003927	0.003751	0.004631	0.004163	-0.04411	-0.02977	-0.0133	-0.00674	-0.00648	-0.00917
22	0.122044	0.060937	0.026577	0.016584	0.135505	0.076442	0.037581	0.021878		22.2	0.005101	0.005489	0.003962	0.003785	0.004671	0.0042	-0.05858	-0.03328	-0.0228	-0.01579	-0.0141	-0.00663
22.2	0.12312	0.061478	0.026814	0.016733	0.136689	0.077328	0.037075	0.022243		22.4	0.005146	0.005537	0.003998	0.003818	0.004712	0.004238	-0.05264	-0.02076	-0.02104	-0.01996	-0.0125	-0.00512
22.4	0.124195	0.06202	0.027052	0.016881	0.138439	0.078465	0.038264	0.023256		22.6	0.005191	0.005585	0.004033	0.003852	0.004752	0.004275	-0.04584	-0.02585	-0.00957	-0.01195	-0.00576	-0.0071
22.6	0.125269	0.062561	0.027289	0.017029	0.13936	0.079755	0.038776	0.023654		22.8	0.005236	0.005632	0.004069	0.003886	0.004792	0.004313	-0.05003	-0.04289	-0.00957	-0.01707	-0.00738	-0.0113
22.8	0.126343	0.063102	0.027526	0.017178	0.139372	0.079716	0.038583	0.022405		23	0.005281	0.00568	0.004105	0.00392	0.004832	0.00435	-0.04991	-0.01852	-0.01401	-0.01018	-0.00697	-0.01142
23	0.127417	0.063643	0.027764	0.017326	0.140257	0.079904	0.039046	0.022423		23.2	0.005326	0.005728	0.00414	0.003953	0.004873	0.004388	-0.03899	-0.01986	-0.01501	-0.01537	-0.01479	-0.00962
23.2	0.12849	0.064183	0.028001	0.017474	0.141126	0.079486	0.038962	0.022081		23.4	0.005371	0.005775	0.004176	0.003987	0.004913	0.004425	-0.04832	-0.0279	-0.0093	-0.01486	-0.00421	-0.01099
23.4	0.129563	0.064724	0.028238	0.017623	0.141831	0.080362	0.039425	0.022685		23.6	0.005416	0.005823	0.004211	0.004021	0.004953	0.004463	-0.05078	-0.0297	-0.01217	-0.00656	-0.00684	-0.00644
23.6	0.130636	0.065265	0.028475	0.017771	0.142894	0.080672	0.039434	0.023592		23.8	0.005461	0.00587	0.004247	0.004055	0.004993	0.0045	-0.04807	-0.02357	-0.01911	-0.01066	-0.01114	-0.01299
23.8	0.131708	0.065805	0.028713	0.017919	0.144528	0.080741	0.040528	0.024276		24	0.005506	0.005918	0.004282	0.004088	0.005033	0.004538	-0.05196	-0.02977	-0.02228	-0.01444	-0.01347	-0.00808
24	0.132779	0.066345	0.02895	0.018067	0.145582	0.080857	0.041002	0.025037		24.2	0.005551	0.005965	0.004318	0.004122	0.005073	0.004575	-0.0395	-0.02573	-0.01401	-0.01095	-0.01712	-0.01355
24.2	0.133851	0.066885	0.029187	0.018215	0.147336	0.080842	0.04097	0.025503		24.4	0.005596	0.006013	0.004353	0.004156	0.005113	0.004613	-0.04802	-0.02325	-0.00963	-0.01176	-0.002	-0.01262
24.4	0.134921	0.067425	0.029424	0.018364	0.147927	0.080151	0.041055	0.025949		24.6	0.005641	0.00606	0.004389	0.00419	0.005153	0.00465	-0.04387	-0.02778	-0.00995	-0.0098	-0.01611	-0.01003
24.6	0.135992	0.067965	0.029661	0.018512	0.148309	0.079745	0.04053	0.025774		24.8	0.005686	0.006108	0.004424	0.004223	0.005193	0.004688	-0.0442	-0.02286	-0.01664	-0.01449	-0.01265	-0.01106
24.8	0.137062	0.068505	0.029898	0.01866	0.15023	0.081349	0.041687	0.026412		25	0.005731	0.006155	0.00446	0.004257	0.005233	0.004725	-0.04656	-0.02127	-0.01532	-0.01721	-0.01462	-0.01716
25	0.138131	0.069045	0.030135	0.018808	0.151214	0.081759	0.04191	0.027312		25.2	0.005776	0.006202	0.004495	0.004291	0.005273	0.004763	-0.0437	-0.03286	-0.01793	-0.01799	-0.00779	-0.00966
25.2	0.1392	0.069584	0.030372	0.018956	0.153651	0.084201	0.043366	0.0289		25.4	0.005821	0.00625	0.004531	0.004324	0.005313	0.0048	-0.04201	-0.02493	-0.01452	-0.01516	-0.00515	-0.00515
25.4	0.140269	0.070123	0.030609	0.019104	0.154716	0.084087	0.044249	0.028545		25.6	0.005866	0.006297	0.004566	0.004358	0.005353	0.004837	-0.05498	-0.02083	-0.01633	-0.01382	-0.01056	-0.00907
25.6	0.141337	0.070663	0.030846	0.019252	0.155716	0.085246	0.045027	0.029299		25.8	0.005911	0.006344	0.004602	0.004392	0.005393	0.004875	-0.04688	-0.02671	-0.01695	-0.01595	-0.00601	-0.00636
25.8	0.142405	0.071202	0.031082	0.0194	0.155031	0.085563	0.044298	0.029184		26	0.005956	0.006391	0.004637	0.004426	0.005432	0.004912	-0.04995	-0.01926	-0.01602	-0.01052	-0.01356	-0.01104
26	0.143472	0.071741	0.031319	0.019548	0.155705	0.086707	0.044159	0.029465		26.2	0.006001	0.006439	0.004673	0.004459	0.005472	0.00495	-0.05019	-0.02918	-0.01615	-0.00982	-0.01115	-0.00567
26.2	0.144539	0.072279	0.031556	0.019696	0.157038	0.087632	0.044968	0.028779		26.4	0.006045	0.006486	0.004708	0.004493	0.005512	0.004987	-0.05245	-0.02729	-0.0193	-0.00968	-0.01687	-0.00873
26.4	0.145606	0.072818	0.031793	0.019844	0.157724	0.08768	0.045063	0.028729		26.6	0.00609	0.006533	0.004744	0.004527	0.005551	0.005025	-0.05196	-0.02391	-0.0106	-0.00949	-0.00775	-0.01215
26.6	0.146672	0.073357	0.032029	0.019992	0.158612	0.087576	0.044897	0.027313		26.8	0.006135	0.00658	0.004779	0.00456	0.005591	0.005062	-0.04927	-0.02313	-0.01208	-0.01535	-0.00695	-0.01918
26.8	0.147738	0.073895	0.032266	0.02014	0.160229	0.087229	0.044103	0.027085		27	0.00618	0.006627	0.004814	0.004594	0.005631	0.005099	-0.04957	-0.02996	-0.00694	-0.00905	-0.00872	-0.00266
27	0.148803	0.074433	0.032503	0.020288	0.161439	0.088205	0.043942	0.027293		27.2	0.006225	0.006674	0.00485	0.004628	0.00567	0.005137	-0.0487	-0.01961	-0.01145	-0.01231	-0.00882	-0.00594
27.2	0.149868	0.074971	0.032739	0.020436	0.162777	0.088668	0.043521	0.026836		27.4	0.006269	0.006721	0.004885	0.004661	0.00571	0.005174	-0.05366	-0.02743	-0.01431	-0.01684	-0.00905	-0.01058
27.4	0.150932	0.075509	0.032976	0.020584	0.164962	0.089894	0.043533	0.026636		27.6	0.006314	0.006768	0.004921	0.004695	0.00575	0.005212	-0.04582	-0.02788	-0.01539	-0.00888	-0.01521	-0.00795
27.6	0.151997	0.076047	0.033212	0.020732	0.166314	0.09029	0.043523	0.0275		27.8	0.006359	0.006815	0.004956	0.004729	0.005789	0.005249	-0.05302	-0.02543	-0.01996	-0.0034	-0.00763	-0.01087
27.8	0.15306	0.076585	0.033449	0.02088	0.168178	0.090206	0.043946	0.027368		28	0.006404	0.006862	0.004992	0.004762	0.005829	0.005286	-0.04134	-0.02669	-0.01193	-0.00643	-0.01369	-0.01155
28	0.154123	0.077123	0.033685	0.021028	0.168547	0.090057	0.04375	0.026695		28.2	0.006448	0.006909	0.005027	0.004796	0.005868	0.005324	-0.05325	-0.0248	-0.0167	-0.0026	-0.00713	-0.00371
28.2	0.155186	0.07766	0.033921	0.021176	0.169496	0.090178	0.043895	0.027168		28.4	0.006493	0.006956	0.005063	0.004829	0.005907	0.005361	-0.04698	-0.02671	-0.01628	-0.01255	-0.01546	-0.01088
28.4	0.156249	0.078197	0.034158	0.021323	0.170131	0.090846	0.044383	0.027353		28.6	0.006538	0.007003	0.005098	0.004863	0.005947	0.005398	-0.04932	-0.02201	-0.0167	-0.01378	-0.00861	-0.01356
28.6	0.15731	0.078735	0.034394	0.021471	0.170295	0.091283	0.044249	0.028406		28.8	0.006582	0.007049	0.005134	0.004897	0.005986	0.005436	-0.05633	-0.01989	-0.00907	-0.01311	-0.01602	-0.00844
28.8	0.158372	0.079272	0.03463	0.021619	0.171488	0.091966	0.045067	0.029576		29	0.006627	0.007096	0.005169	0.00493	0.006025	0.005473	-0.05231	-0.02542	-0.0113	-0.01186	-0.00571	-0.01149
29	0.159433	0.079809	0.034867	0.021767	0.172732	0.092536	0.046158	0.030022		29.2	0.006672	0.007143	0.005204	0.004964	0.006065	0.00551	-0.05403	-0.02603	-0.02009	-0.01306	-0.01235	-0.01072
29.2	0.160494	0.080346	0.035103	0.021915	0.173609	0.093419	0.048062	0.030971		29.4	0.006716	0.00719	0.00524	0.004997	0.006104	0.005548	-0.03836	-0.01794	-0.02021	-0.01204	-0.00657	-0.00551
29.4	0.161554	0.080882	0.035339	0.022062	0.173858	0.092218	0.047962	0.031383		29.6	0.006761	0.007236	0.005275	0.005031	0.006143	0.005585	-0.04908	-0.02508	-0.01658	-0.01168	-0.02173	-0.00613
29.6	0.162614	0.081419	0.035575	0.02221	0.174247	0.092726	0.048159	0.032305		29.8	0.006806	0.007283	0.005311	0.005065	0.006183	0.005622	-0.04463	-0.02607	-0.01239	-0.02094	-0.00233	-0.00697
29.8	0.163673	0.081955	0.035811	0.022358	0.173827	0.09303	0.047381	0.031697		30	0.00685	0.00733	0.005346	0.005098	0.006222	0.00566	-0.04821	-0.01375	-0.01509	-0.02516	-0.01953	-0.00775
30	0.164732	0.082491	0.036048	0.022505	0.174554	0.092711	0.046827	0.03084		30.2	0.006895	0.007376	0.005382	0.005132	0.006261	0.005697	-0.04977	-0.03009	-0.01377	-0.01093	-0.00511	-0.00622
30.2	0.165791	0.083028	0.036284	0.022653	0.174911	0.092396	0.046983	0.029997		30.4	0.006939	0.007423	0.005417	0.005165	0.0063	0.005734	-0.0503	-0.02289	-0.01785	-0.00968	-0.01365	-0.00423
30.4	0.166849	0.083564	0.03652	0.022801	0.176087	0.091785	0.046892	0.030516		30.6	0.006984	0.007469	0.005452	0.005199	0.006339	0.005772	-0.04596	-0.0163	-0.01257	-0.01584	-0.01226	-0.01563
30.6	0.167907	0.0841	0.036756	0.022948	0.177947	0.092305	0.047488	0.030367		30.8	0.007028	0.007516	0.005488	0.005232	0.006378	0.005809	-0.04294	-0.02006	-0.01189	-0.00386	-0.00587	-0.00444
30.8	0.168964	0.084635	0.036992	0.023096	0.180607	0.093003	0.047683	0.030645		31	0.007073	0.007562	0.005523	0.005266	0.006417	0.005846	-0.04217	-0.02942	-0.01549	-0.01509	-0.0091	-0.00465
31	0.170021	0.085171	0.037227	0.023243	0.181516	0.094514	0.048095	0.029728		31.2	0.007118	0.007609	0.005559	0.0053	0.006456	0.005884	-0.04994	-0.02314	-0.01374	-0.01845	-0.01281	-0.00861
31.2	0.171078	0.085706	0.037463	0.023391	0.183273	0.095456	0.048889	0.02975		31.4	0.007162	0.007655	0.005594	0.005333	0.006495	0.005921	-0.041	-0.02482	-0.0101	-0.01	-0.00999	-0.01532
31.4	0.172134	0.086242	0.037699	0.023539	0.185046	0.09696	0.050338	0.02996		31.6	0.007207	0.007702	0.005629	0.005367	0.006534	0.005958	-0.05116	-0.02477	-0.02223	-0.00962	-0.01018	-0.01038
31.6	0.17319	0.086777	0.037935	0.023686	0.185901	0.098172	0.050793	0.030382		31.8	0.007251	0.007748	0.005665	0.0054	0.006573	0.005995	-0.04347	-0.03074	-0.01457	0.001459	-0.0158	-0.01664
31.8	0.174245	0.087312	0.038171	0.023834	0.187955	0.09978	0.051465	0.030244		32	0.007295	0.007794	0.0057	0.005434	0.006612	0.006033	-0.05178	-0.01649	-0.01395	-0.00432	-0.00262	-0.00724
32	0.1753	0.087847	0.038406	0.023981	0.18915	0.101057	0.052616	0.03045		32.2	0.00734	0.007841	0.005736	0.005467	0.006651	0.00607	-0.03644	-0.02734	-0.01152	-0.01745	-0.00467	-0.00573
32.2	0.176354	0.088382	0.038642	0.024129	0.190216	0.102033	0.052932	0.030865		32.4	0.007384	0.007887	0.005771	0.005501	0.00669	0.006107	-0.04515	-0.02237	-0.01152	-0.01161	-0.01381	-0.01621
32.4	0.177408	0.088917	0.038878	0.024276	0.192011	0.103495	0.052549	0.030487		32.6	0.007429	0.007933	0.005806	0.005534	0.006729	0.006144	-0.05273	-0.02141	-0.01081	-0.00457	0.000932	-0.00996
32.6	0.178462	0.089451	0.039113	0.024423	0.192628	0.104706	0.052491	0.031524		32.8	0.007473	0.00798	0.005842	0.005568	0.006767	0.006182	-0.04416	-0.03526	-0.01743	-0.01483	-0.01443	-0.01245
32.8	0.179515	0.089986	0.039349	0.024571	0.19396	0.105414	0.052989	0.032351		33	0.007517	0.008026	0.005877	0.005601	0.006806	0.006219	-0.04277	-0.0215	-0.01784	-0.00421	-0.00988	-0.00374
33	0.180568	0.09052	0.039585	0.024718	0.194776	0.105717	0.053597	0.033069		33.2	0.007562	0.008072	0.005913	0.005635	0.006845	0.006256	-0.0454	-0.02272	-0.01822	-0.00777	-0.01674	-0.00885
33.2	0.18162	0.091054	0.03982	0.024866	0.194672	0.105131	0.052901	0.032957		33.4	0.007606	0.008118	0.005948	0.005668	0.006883	0.006293	-0.03867	-0.02188	-0.01287	-0.00693	-0.00138	-0.01501
33.4	0.182672	0.091588	0.040056	0.025013	0.194809	0.104666	0.052728	0.033585		33.6	0.007651	0.008164	0.005983	0.005702	0.006922	0.006331	-0.04597	-0.02433	-0.01781	-0.00631	-0.00735	-0.01386
33.6	0.183724	0.092122	0.040291	0.02516	0.19557	0.105029	0.052533	0.034137		33.8	0.007695	0.00821	0.006019	0.005735	0.006961	0.006368	-0.04698	-0.02518	-0.01594	-0.0129	-0.00841	-0.01113
33.8	0.184775	0.092656	0.040526	0.025308	0.195792	0.105116	0.052118	0.034388		34	0.007739	0.008256	0.006054	0.005769	0.006999	0.006405	-0.04995	-0.02097	-0.01677	-0.01338	-0.01035	0.000437
34	0.185826	0.09319	0.040762	0.025455	0.196628	0.10464	0.051553	0.034438		34.2	0.007783	0.008302	0.006089	0.005802	0.007038	0.006442	-0.05164	-0.03204	-0.02209	-0.01098	-0.01232	-0.02144
34.2	0.186876	0.093723	0.040997	0.025602	0.196986	0.10491	0.050861	0.034702		34.4	0.007828	0.008348	0.006125	0.005836	0.007076	0.006479	-0.03926	-0.02042	-0.01628	-0.01219	-0.01709	-0.02152
34.4	0.187926	0.094257	0.041233	0.02575	0.197824	0.104431	0.051015	0.035351		34.6	0.007872	0.008394	0.00616	0.005869	0.007115	0.006517	-0.05364	-0.02584	-0.0072	-0.01248	-0.00367	-0.01207
34.6	0.188975	0.09479	0.041468	0.025897	0.198869	0.104918	0.05151	0.035498		34.8	0.007916	0.00844	0.006196	0.005903	0.007153	0.006554	-0.0428	-0.01903	-0.01656	-0.01296	-0.00235	-0.00055
34.8	0.190024	0.095323	0.041703	0.026044	0.200481	0.106202	0.052232	0.035746		35	0.007961	0.008486	0.006231	0.005936	0.007192	0.006591	-0.04658	-0.02708	-0.01382	-0.01119	-0.00169	0.00088
35	0.191073	0.095856	0.041938	0.026191	0.200651	0.106926	0.051993	0.035413		35.2	0.008005	0.008532	0.006266	0.005969	0.00723	0.006628	-0.04602	-0.02095	-0.01811	-0.01478	-0.01144	-0.00663
35.2	0.192121	0.096389	0.042173	0.026338	0.201991	0.107777	0.052276	0.035436		35.4	0.008049	0.008578	0.006302	0.006003	0.007269	0.006665	-0.05311	-0.0136	-0.02788	-0.01241	-0.00713	-0.01318
35.4	0.193169	0.096922	0.042409	0.026486	0.203619	0.10948	0.053411	0.036587		35.6	0.008093	0.008624	0.006337	0.006036	0.007307	0.006702	-0.04148	-0.02179	-0.01618	-0.0128	-0.00342	-0.00829
35.6	0.194217	0.097454	0.042644	0.026633	0.204758	0.11094	0.053712	0.036686		35.8	0.008137	0.00867	0.006372	0.00607	0.007345	0.00674	-0.04185	-0.02095	-0.01415	-0.02137	-0.00948	-0.0043
35.8	0.195264	0.097987	0.042879	0.02678	0.205551	0.112191	0.054877	0.03664		36	0.008182	0.008716	0.006408	0.006103	0.007384	0.006777	-0.0433	-0.01821	-0.00957	-0.01112	-0.0082	-0.00756
36	0.19631	0.098519	0.043114	0.026927	0.206482	0.113297	0.056074	0.036476		36.2	0.008226	0.008761	0.006443	0.006137	0.007422	0.006814	-0.04316	-0.02538	-0.01906	-0.01027	-0.01079	-0.00849
36.2	0.197356	0.099051	0.043349	0.027074	0.207909	0.114264	0.056142	0.035497		36.4	0.00827	0.008807	0.006478	0.00617	0.00746	0.006851	-0.04106	-0.01896	-0.0203	-0.01719	-0.01521	-0.01238
36.4	0.198402	0.099583	0.043584	0.027221	0.209557	0.115428	0.056358	0.035456		36.6	0.008314	0.008853	0.006514	0.006203	0.007499	0.006888	-0.04511	-0.0212	-0.01526	-0.00373	-0.00721	-0.00651
36.6	0.199447	0.100115	0.043819	0.027368	0.210316	0.115515	0.056882	0.035962		36.8	0.008358	0.008898	0.006549	0.006237	0.007537	0.006925	-0.04792	-0.01923	-0.0147	-0.01121	-0.01205	-3.21e-05
36.8	0.200492	0.100647	0.044054	0.027515	0.210924	0.11502	0.057172	0.035085		37	0.008402	0.008944	0.006584	0.00627	0.007575	0.006962	-0.04354	-0.01437	-0.01881	-0.00918	-0.00267	-0.00423
37	0.201537	0.101179	0.044289	0.027662	0.211118	0.114912	0.05741	0.034727		37.2	0.008446	0.00899	0.00662	0.006304	0.007613	0.007	-0.05146	-0.03338	-0.01645	-0.00595	-0.01539	-0.01098
37.2	0.202581	0.10171	0.044523	0.027809	0.211227	0.114937	0.05784	0.033806		37.4	0.00849	0.009035	0.006655	0.006337	0.007651	0.007037	-0.03774	-0.02219	-0.01883	-0.01604	-0.01856	-0.00461
37.4	0.203625	0.102242	0.044758	0.027956	0.212052	0.115096	0.058858	0.034839		37.6	0.008534	0.009081	0.00669	0.00637	0.007689	0.007074	-0.04625	-0.02846	-0.00963	-0.01455	-0.00407	-0.00692
37.6	0.204668	0.102773	0.044993	0.028103	0.213556	0.116065	0.059825	0.035768		37.8	0.008578	0.009126	0.006726	0.006404	0.007727	0.007111	-0.03985	-0.02767	-0.01139	-0.00914	-0.01188	-0.00705
37.8	0.205711	0.103304	0.045228	0.02825	0.214085	0.116185	0.059939	0.035778		38	0.008622	0.009172	0.006761	0.006437	0.007765	0.007148	-0.05209	-0.0174	-0.01966	-0.00902	-0.00311	-0.01194
38	0.206753	0.103835	0.045462	0.028397	0.214485	0.116071	0.058843	0.035166		38.2	0.008667	0.009217	0.006796	0.00647	0.007803	0.007185	-0.04251	-0.02313	-0.0159	-0.01268	-0.00893	-0.01239
38.2	0.207795	0.104366	0.045697	0.028544	0.215014	0.115291	0.058358	0.034971		38.4	0.008711	0.009263	0.006831	0.006504	0.007841	0.007222	-0.04513	-0.02436	-0.01231	-0.01223	-0.00695	-0.01419
38.4	0.208837	0.104897	0.045932	0.028691	0.215331	0.115329	0.059337	0.035319		38.6	0.008755	0.009308	0.006867	0.006537	0.007879	0.007259	-0.04229	-0.02576	-0.01743	-0.01252	-0.0155	-0.01307
38.6	0.209878	0.105428	0.046166	0.028838	0.217607	0.116616	0.060647	0.036783		38.8	0.008798	0.009353	0.006902	0.00657	0.007917	0.007296	-0.04596	-0.01616	-0.00883	-0.00715	-0.0112	0.005009
38.8	0.210919	0.105958	0.046401	0.028985	0.219765	0.118161	0.061941	0.038367		39	0.008842	0.009399	0.006937	0.006604	0.007955	0.007333	-0.04885	-0.01768	-0.01698	-0.00755	-0.00722	0.000778
39	0.21196	0.106489	0.046635	0.029132	0.221492	0.119577	0.062373	0.039235		39.2	0.008886	0.009444	0.006973	0.006637	0.007993	0.00737	-0.04064	-0.01771	-0.01328	-0.01286	-0.00869	-0.01504
39.2	0.213	0.107019	0.04687	0.029279	0.223705	0.120842	0.063447	0.041288		39.4	0.00893	0.009489	0.007008	0.00667	0.008031	0.007407	-0.0513	-0.02263	-0.00719	-0.00152	-0.01308	-0.01116
39.4	0.214039	0.107549	0.047104	0.029426	0.224909	0.121633	0.063797	0.043093		39.6	0.008974	0.009535	0.007043	0.006704	0.008068	0.007445	-0.05424	-0.03126	-0.01289	-0.01382	-0.01221	-0.0042
39.6	0.215078	0.108079	0.047339	0.029572	0.225645	0.122593	0.064381	0.042913		39.8	0.009018	0.00958	0.007079	0.006737	0.008106	0.007482	-0.04744	-0.01907	-0.01258	-0.0043	-0.01157	-0.00638
39.8	0.216117	0.108609	0.047573	0.029719	0.227198	0.124068	0.063904	0.043596		40	0.009062	0.009625	0.007114	0.00677	0.008144	0.007519	-0.04723	-0.01798	-0.01913	-0.01128	-0.01229	-0.00537
40	0.217156	0.109139	0.047807	0.029866	0.229713	0.125278	0.064115	0.044676		40.2	0.009106	0.00967	0.007149	0.006804	0.008182	0.007556	-0.04629	-0.02821	-0.01578	-0.01197	-0.01032	-0.00668
40.2	0.218193	0.109668	0.048042	0.030013	0.231483	0.12605	0.064475	0.044725		40.4	0.00915	0.009716	0.007184	0.006837	0.008219	0.007593	-0.05058	-0.02083	-0.01129	-0.0097	-0.00907	-0.00874
40.4	0.219231	0.110198	0.048276	0.030159	0.23249	0.125977	0.064204	0.04511		40.6	0.009194	0.009761	0.00722	0.00687	0.008257	0.00763	-0.03919	-0.02102	-0.01885	-0.00761	-0.00962	-0.01161
40.6	0.220268	0.110727	0.04851	0.030306	0.233183	0.125325	0.062994	0.043467		40.8	0.009237	0.009806	0.007255	0.006904	0.008295	0.007667	-0.04344	-0.02929	-0.01533	-0.01561	-0.01047	-0.01061
40.8	0.221305	0.111256	0.048744	0.030453	0.233471	0.125333	0.063453	0.042735		41	0.009281	0.009851	0.00729	0.006937	0.008332	0.007704	-0.04659	-0.02145	-0.01717	-0.00926	-0.01732	-0.00561
41	0.222341	0.111785	0.048979	0.030599	0.233424	0.125941	0.06308	0.042197		41.2	0.009325	0.009896	0.007325	0.00697	0.00837	0.007741	-0.04122	-0.02418	-0.01209	-0.00823	-0.00666	-0.00697
41.2	0.223377	0.112314	0.049213	0.030746	0.233882	0.126581	0.063222	0.041465		41.4	0.009369	0.009941	0.007361	0.007003	0.008407	0.007778	-0.04506	-0.01526	-0.01151	-0.00827	-0.01502	-0.01574
41.4	0.224413	0.112843	0.049447	0.030893	0.235194	0.127336	0.063376	0.041458		41.6	0.009413	0.009986	0.007396	0.007037	0.008445	0.007815	-0.04599	-0.02204	-0.01525	-0.01803	-0.00128	-0.00746
41.6	0.225448	0.113372	0.049681	0.031039	0.235633	0.127757	0.063328	0.041229		41.8	0.009456	0.010031	0.007431	0.00707	0.008482	0.007852	-0.04935	-0.02895	-0.00774	-0.00966	-0.00763	-0.00991
41.8	0.226483	0.1139	0.049915	0.031186	0.235408	0.127258	0.062475	0.040266		42	0.0095	0.010076	0.007466	0.007103	0.00852	0.007889	-0.04446	-0.02647	-0.00942	-0.01027	-0.00621	-0.00628
42	0.227517	0.114429	0.050149	0.031333	0.236063	0.127565	0.061725	0.038966		42.2	0.009544	0.010121	0.007502	0.007136	0.008557	0.007926	-0.0481	-0.02597	-0.00938	-0.0112	-0.00924	-0.00255
42.2	0.228551	0.114957	0.050383	0.031479	0.236029	0.127025	0.06191	0.038857		42.4	0.009588	0.010166	0.007537	0.00717	0.008595	0.007963	-0.04785	-0.0271	-0.01258	-0.00822	-0.00824	-0.00967
42.4	0.229584	0.115485	0.050617	0.031626	0.236771	0.127775	0.06294	0.040659		42.6	0.009631	0.01021	0.007572	0.007203	0.008632	0.008	-0.0442	-0.02198	-0.00957	-0.00852	-0.01338	-0.00738
42.6	0.230617	0.116013	0.050851	0.031772	0.239109	0.129731	0.064035	0.043352		42.8	0.009675	0.010255	0.007607	0.007236	0.008669	0.008037	-0.04682	-0.02744	-0.01579	-0.01257	-0.01543	0.003454
42.8	0.23165	0.116541	0.051084	0.031919	0.240398	0.131372	0.065021	0.044916		43	0.009719	0.0103	0.007643	0.007269	0.008707	0.008074	-0.04878	-0.01432	-0.01384	-0.01121	-0.01891	-0.01332
43	0.232682	0.117069	0.051318	0.032065	0.24117	0.132526	0.06617	0.04568		43.2	0.009762	0.010345	0.007678	0.007303	0.008744	0.008111	-0.03814	-0.01459	-0.01373	-0.00698	-0.00218	-0.0058
43.2	0.233714	0.117597	0.051552	0.032212	0.241408	0.131636	0.066031	0.0445		43.4	0.009806	0.01039	0.007713	0.007336	0.008781	0.008148	-0.04728	-0.01435	-0.0031	-0.01505	-0.0144	-0.01041
43.4	0.234745	0.118124	0.051786	0.032358	0.241711	0.132344	0.06621	0.044629		43.6	0.00985	0.010434	0.007748	0.007369	0.008818	0.008185	-0.04391	-0.01967	-0.01557	-0.00963	-0.01199	-0.01154
43.6	0.235776	0.118652	0.05202	0.032505	0.242993	0.133732	0.067211	0.045281		43.8	0.009893	0.010479	0.007784	0.007402	0.008856	0.008221	-0.04761	-0.0157	-0.01921	-0.01758	-0.00618	-0.01243
43.8	0.236807	0.119179	0.052253	0.032651	0.245138	0.134262	0.0677	0.046682		44	0.009937	0.010524	0.007819	0.007435	0.008893	0.008258	-0.045	-0.01977	-0.01706	-0.00564	-0.01394	-0.01516
44	0.237837	0.119706	0.052487	0.032797	0.246497	0.134223	0.069085	0.046598		44.2	0.009981	0.010568	0.007854	0.007469	0.00893	0.008295	-0.04377	-0.02726	-0.01574	-0.00279	-0.00614	-0.00488
44.2	0.238867	0.120233	0.052721	0.032944	0.246682	0.133994	0.070234	0.046228		44.4	0.010024	0.010613	0.007889	0.007502	0.008967	0.008332	-0.04823	-0.02289	-0.01656	-0.00486	-0.00121	-0.00872
44.4	0.239897	0.12076	0.052954	0.03309	0.246833	0.133316	0.0694	0.044896		44.6	0.010068	0.010658	0.007925	0.007535	0.009004	0.008369	-0.04602	-0.0218	-0.00357	-0.00432	-0.00597	-0.00522
44.6	0.240926	0.121287	0.053188	0.033237	0.247406	0.133324	0.06916	0.043923		44.8	0.010111	0.010702	0.00796	0.007568	0.009041	0.008406	-0.04545	-0.02042	-0.01493	-0.01655	-0.00446	-0.01075
44.8	0.241954	0.121813	0.053421	0.033383	0.248208	0.134028	0.069421	0.043607		45	0.010155	0.010747	0.007995	0.007601	0.009078	0.008443	-0.04266	-0.0238	-0.01359	-0.01157	-0.00584	-0.00591
45	0.242982	0.12234	0.053655	0.033529	0.249104	0.134564	0.068876	0.042559		45.2	0.010198	0.010791	0.00803	0.007635	0.009115	0.00848	-0.04403	-0.01813	-0.00877	-0.00887	-0.00941	-0.0112
45.2	0.24401	0.122866	0.053888	0.033676	0.250541	0.135434	0.069464	0.042478		45.4	0.010242	0.010836	0.008065	0.007668	0.009152	0.008517	-0.03808	-0.02793	-0.01672	-0.01126	-0.00998	-0.00622
45.4	0.245038	0.123392	0.054122	0.033822	0.25237	0.136502	0.070089	0.043367		45.6	0.010285	0.01088	0.008101	0.007701	0.009189	0.008554	-0.03983	-0.02464	-0.01472	-0.01342	-0.01705	-0.02244
45.6	0.246065	0.123918	0.054355	0.033968	0.254082	0.13794	0.070332	0.043831		45.8	0.010329	0.010924	0.008136	0.007734	0.009226	0.008591	-0.04309	-0.0191	-0.01234	-0.01153	-0.00758	-0.01389
45.8	0.247091	0.124444	0.054588	0.034114	0.254651	0.138365	0.068859	0.042998		46	0.010372	0.010969	0.008171	0.007767	0.009263	0.008627	-0.0501	-0.02184	-0.0115	-0.01257	-0.0099	-0.00721
46	0.248117	0.12497	0.054822	0.034261	0.255543	0.139004	0.068431	0.043354		46.2	0.010416	0.011013	0.008206	0.0078	0.0093	0.008664	-0.04851	-0.01676	-0.01511	-0.0073	-0.01224	-0.00118
46.2	0.249143	0.125496	0.055055	0.034407	0.256262	0.13972	0.068083	0.044523		46.4	0.010459	0.011057	0.008241	0.007834	0.009337	0.008701	-0.04125	-0.01595	-0.00619	-0.00433	-0.01193	-0.00602
46.4	0.250168	0.126022	0.055288	0.034553	0.257642	0.140883	0.068532	0.046624		46.6	0.010503	0.011102	0.008277	0.007867	0.009373	0.008738	-0.03972	-0.02464	-0.01631	-0.00997	-0.00936	-0.01418
46.6	0.251193	0.126547	0.055521	0.034699	0.25867	0.142863	0.068522	0.046516		46.8	0.010546	0.011146	0.008312	0.0079	0.00941	0.008775	-0.03799	-0.02819	-0.00437	-0.00593	-0.01384	-0.00904
46.8	0.252218	0.127072	0.055754	0.034845	0.260124	0.143385	0.068975	0.046681		47	0.010589	0.01119	0.008347	0.007933	0.009447	0.008812	-0.0464	-0.02112	-0.00668	-0.00665	-0.00088	-0.00761
47	0.253242	0.127598	0.055988	0.034991	0.261232	0.143543	0.069435	0.046122		47.2	0.010633	0.011234	0.008382	0.007966	0.009484	0.008849	-0.04037	-0.01939	-0.01283	-0.01352	-0.00612	-0.009
47.2	0.254266	0.128123	0.056221	0.035138	0.262053	0.143135	0.069115	0.045704		47.4	0.010676	0.011279	0.008417	0.007999	0.00952	0.008885	-0.04185	-0.02365	-0.01224	-0.01063	-0.00814	-0.01168
47.4	0.255289	0.128648	0.056454	0.035284	0.263069	0.143707	0.069988	0.046796		47.6	0.01072	0.011323	0.008452	0.008032	0.009557	0.008922	-0.04051	-0.02332	-0.01361	-0.01345	-0.01161	-0.00586
47.6	0.256312	0.129172	0.056687	0.03543	0.264684	0.143733	0.07085	0.04737		47.8	0.010763	0.011367	0.008488	0.008065	0.009594	0.008959	-0.04958	-0.01643	-0.01538	-0.01142	-0.01158	-0.00931
47.8	0.257335	0.129697	0.05692	0.035576	0.265005	0.142225	0.070562	0.046761		48	0.010806	0.011411	0.008523	0.008098	0.00963	0.008996	-0.03913	-0.01696	-0.02319	-0.01252	-0.01238	-0.00743
48	0.258357	0.130222	0.057153	0.035722	0.265368	0.141853	0.070991	0.04658		48.2	0.01085	0.011455	0.008558	0.008132	0.009667	0.009033	-0.04746	-0.02519	-0.0114	-0.01654	-0.00581	-0.00704
48.2	0.259379	0.130746	0.057386	0.035868	0.266028	0.141235	0.071946	0.046621		48.4	0.010893	0.011499	0.008593	0.008165	0.009703	0.00907	-0.03906	-0.02383	-0.01016	-0.00906	-0.01691	-0.00584
48.4	0.2604	0.13127	0.057619	0.036014	0.266687	0.141132	0.07161	0.045611		48.6	0.010936	0.011543	0.008628	0.008198	0.00974	0.009106	-0.05157	-0.02013	-0.01469	-0.02131	-0.01538	-0.00838
48.6	0.261421	0.131795	0.057851	0.03616	0.268419	0.141081	0.072018	0.046132		48.8	0.01098	0.011587	0.008663	0.008231	0.009776	0.009143	-0.03943	-0.02399	-0.01508	-0.01653	-0.01077	-0.01198
48.8	0.262441	0.132319	0.058084	0.036306	0.269751	0.142184	0.072558	0.045734		49	0.011023	0.011631	0.008699	0.008264	0.009813	0.00918	-0.04104	-0.02243	-0.01443	-0.00848	-0.00656	-0.00928
49	0.263462	0.132842	0.058317	0.036452	0.27113	0.142392	0.073836	0.046156		49.2	0.011066	0.011675	0.008734	0.008297	0.009849	0.009217	-0.04042	-0.02656	-0.0194	-0.00775	-0.00488	-0.00749
49.2	0.264481	0.133366	0.05855	0.036598	0.272438	0.143831	0.074339	0.046458		49.4	0.011109	0.011719	0.008769	0.00833	0.009886	0.009254	-0.04534	-0.0246	-0.0149	-0.01022	-0.00141	-0.01146
49.4	0.265501	0.13389	0.058782	0.036744	0.273891	0.144686	0.074406	0.047486		49.6	0.011153	0.011763	0.008804	0.008363	0.009922	0.00929	-0.04351	-0.02168	-0.02366	-0.00638	-0.01128	-0.01125
49.6	0.26652	0.134413	0.059015	0.03689	0.275795	0.145978	0.075125	0.048136		49.8	0.011196	0.011807	0.008839	0.008396	0.009959	0.009327	-0.04432	-0.0264	-0.01266	-0.00391	-0.01182	-0.01086
49.8	0.267538	0.134937	0.059248	0.037035	0.276006	0.146378	0.07488	0.04847		50	0.011239	0.011851	0.008874	0.008429	0.009995	0.009364	-0.04485	-0.01908	-0.01705	-0.00625	0.00082	-0.01035
50	0.268556	0.13546	0.05948	0.037181	0.276495	0.147369	0.076453	0.049733		50.2	0.011282	0.011894	0.008909	0.008462	0.010031	0.009401	-0.04587	-0.0128	-0.02178	-0.011	-0.01035	-0.0109
50.2	0.269574	0.135983	0.059713	0.037327	0.277336	0.149258	0.07702	0.049961		50.4	0.011325	0.011938	0.008945	0.008495	0.010068	0.009437	-0.04178	-0.01964	-0.01712	-0.01123	-0.01309	-0.00963
50.4	0.270591	0.136506	0.059946	0.037473	0.277682	0.149903	0.077664	0.04946		50.6	0.011368	0.011982	0.00898	0.008528	0.010104	0.009474	-0.04509	-0.02486	-0.01496	-0.01155	-0.01568	-0.00183
50.6	0.271608	0.137029	0.060178	0.037619	0.278256	0.151058	0.07776	0.048295		50.8	0.011412	0.012026	0.009015	0.008561	0.01014	0.009511	-0.04435	-0.01976	-0.01272	-0.00734	-0.0041	-0.00726
50.8	0.272625	0.137552	0.060411	0.037765	0.279855	0.15229	0.078762	0.048503		51	0.011455	0.012069	0.00905	0.008594	0.010176	0.009548	-0.03589	-0.01466	-0.01336	-0.01011	-0.00989	-0.00553
51	0.273641	0.138074	0.060643	0.03791	0.280405	0.152581	0.079274	0.047804		51.2	0.011498	0.012113	0.009085	0.008627	0.010212	0.009584	-0.05003	-0.01789	-0.01627	-0.0031	-0.00971	-0.00523
51.2	0.274657	0.138597	0.060875	0.038056	0.281019	0.153213	0.079738	0.048057		51.4	0.011541	0.012157	0.00912	0.00866	0.010249	0.009621	-0.04344	-0.01956	-0.00636	-0.01323	-0.00419	-0.01153
51.4	0.275672	0.139119	0.061108	0.038202	0.281767	0.153338	0.080171	0.04738		51.6	0.011584	0.0122	0.009155	0.008693	0.010285	0.009658	-0.04366	-0.02839	-0.01521	-0.01494	-0.01069	-0.01082
51.6	0.276687	0.139642	0.06134	0.038348	0.282441	0.154382	0.081438	0.04797		51.8	0.011627	0.012244	0.00919	0.008726	0.010321	0.009695	-0.04166	-0.03256	-0.01008	-0.00678	-0.00595	-0.01421
51.8	0.277701	0.140164	0.061572	0.038493	0.282574	0.153981	0.081388	0.048245		52	0.01167	0.012288	0.009226	0.008759	0.010357	0.009731	-0.03663	-0.01593	-0.01156	-0.00815	-0.01019	-0.00624
52	0.278715	0.140686	0.061805	0.038639	0.285432	0.155943	0.08197	0.050124		52.2	0.011713	0.012331	0.009261	0.008792	0.010393	0.009768	-0.04395	-0.02356	-0.01071	-0.01313	-0.00925	-0.01305
52.2	0.279729	0.141208	0.062037	0.038785	0.287838	0.157991	0.083327	0.050913		52.4	0.011756	0.012375	0.009296	0.008825	0.010429	0.009805	-0.04334	-0.03002	-0.012	-0.01302	-0.01757	-0.0117
52.4	0.280742	0.141729	0.062269	0.03893	0.288892	0.158225	0.082298	0.050218		52.6	0.011799	0.012418	0.009331	0.008858	0.010465	0.009841	-0.04217	-0.02345	-0.01639	-0.01156	-0.00618	-0.00508
52.6	0.281755	0.142251	0.062501	0.039076	0.290376	0.158491	0.081794	0.05078		52.8	0.011842	0.012462	0.009366	0.008891	0.010501	0.009878	-0.04498	-0.01716	-0.01046	-0.01085	-0.00887	-0.00473
52.8	0.282768	0.142772	0.062733	0.039222	0.291021	0.158749	0.081444	0.049622		53	0.011885	0.012505	0.009401	0.008924	0.010537	0.009915	-0.04307	-0.02876	-0.01593	-0.01023	-0.00581	-0.00882
53	0.28378	0.143294	0.062966	0.039367	0.291786	0.158454	0.080634	0.049984		53.2	0.011928	0.012548	0.009436	0.008957	0.010573	0.009952	-0.04292	-0.0222	-0.01736	-0.0111	-0.01005	-0.00288
53.2	0.284792	0.143815	0.063198	0.039513	0.291426	0.158022	0.079513	0.050048		53.4	0.011971	0.012592	0.009471	0.00899	0.010609	0.009988	-0.04693	-0.01716	-0.0053	-0.01852	-0.00152	-0.01289
53.4	0.285803	0.144336	0.06343	0.039658	0.292027	0.156943	0.078762	0.05093		53.6	0.012014	0.012635	0.009506	0.009023	0.010644	0.010025	-0.04507	-0.01627	-0.01528	-0.01882	-0.00526	-0.01407
53.6	0.286814	0.144857	0.063662	0.039804	0.292793	0.157266	0.079739	0.0518		53.8	0.012057	0.012678	0.009541	0.009056	0.01068	0.010062	-0.04841	-0.01671	-0.01437	-0.01159	-0.0087	-0.01341
53.8	0.287825	0.145378	0.063894	0.039949	0.292245	0.157511	0.079365	0.052208		54	0.0121	0.012722	0.009577	0.009089	0.010716	0.010098	-0.03148	-0.02374	-0.0178	-0.00964	-0.00632	-0.01961
54	0.288835	0.145898	0.064126	0.040095	0.292626	0.157458	0.079186	0.052101		54.2	0.012143	0.012765	0.009612	0.009122	0.010752	0.010135	-0.05523	-0.02081	-0.00566	-0.00058	-0.0047	-0.00956
54.2	0.289844	0.146419	0.064357	0.04024	0.292746	0.157945	0.078569	0.050713		54.4	0.012186	0.012808	0.009647	0.009155	0.010788	0.010172	-0.04919	-0.02724	-0.014	-0.00836	-0.00023	-0.0145
54.4	0.290854	0.146939	0.064589	0.040386	0.29257	0.157123	0.07835	0.049057		54.6	0.012229	0.012851	0.009682	0.009188	0.010823	0.010208	-0.04329	-0.01564	-0.0091	-0.00605	-0.0103	-0.01727
54.6	0.291863	0.14746	0.064821	0.040531	0.293263	0.157394	0.078343	0.048982		54.8	0.012272	0.012895	0.009717	0.009221	0.010859	0.010245	-0.04112	-0.02912	-0.0145	-0.0055	-0.00544	-0.0205
54.8	0.292871	0.14798	0.065053	0.040677	0.294205	0.158096	0.079266	0.048827		55	0.012314	0.012938	0.009752	0.009253	0.010895	0.010281	-0.04117	-0.01479	-0.01206	-0.0103	-0.00829	-0.00719
55	0.293879	0.1485	0.065285	0.040822	0.295525	0.158114	0.079906	0.049021		55.2	0.012357	0.012981	0.009787	0.009286	0.01093	0.010318	-0.04713	-0.02255	-0.01278	-0.00828	-9.41e-05	-0.01674
55.2	0.294887	0.14902	0.065516	0.040968	0.297166	0.159017	0.080639	0.049845		55.4	0.0124	0.013024	0.009822	0.009319	0.010966	0.010355	-0.04339	-0.01692	-0.01214	-0.01453	-0.00718	-0.00908
55.4	0.295894	0.14954	0.065748	0.041113	0.297317	0.158605	0.080278	0.049826		55.6	0.012443	0.013067	0.009857	0.009352	0.011001	0.010391	-0.048	-0.02028	-0.01226	-0.01481	-0.01595	-0.00948
55.6	0.296901	0.150059	0.06598	0.041258	0.298548	0.159049	0.081153	0.050929		55.8	0.012486	0.01311	0.009892	0.009385	0.011037	0.010428	-0.04772	-0.0255	-0.02011	-0.01369	-0.01189	-0.01769
55.8	0.297908	0.150579	0.066211	0.041404	0.300313	0.1595	0.081316	0.051473		56	0.012529	0.013153	0.009927	0.009418	0.011072	0.010465	-0.03848	-0.01923	-0.01357	-0.0092	-0.01166	-0.00605
56	0.298914	0.151098	0.066443	0.041549	0.302203	0.160612	0.081648	0.051902		56.2	0.012571	0.013196	0.009962	0.009451	0.011108	0.010501	-0.04282	-0.01736	-0.01877	-0.01308	-0.01039	-0.0129
56.2	0.29992	0.151618	0.066674	0.041694	0.30333	0.160829	0.081674	0.051437		56.4	0.012614	0.013239	0.009997	0.009484	0.011143	0.010538	-0.04476	-0.02532	-0.01368	-0.01606	-0.01488	-0.00974
56.4	0.300925	0.152137	0.066906	0.04184	0.303651	0.160434	0.080478	0.051364		56.6	0.012657	0.013282	0.010032	0.009517	0.011179	0.010574	-0.04337	-0.0218	-0.00898	-0.00943	-0.0066	-0.01235
56.6	0.30193	0.152656	0.067137	0.041985	0.305107	0.161245	0.080301	0.052036		56.8	0.0127	0.013325	0.010067	0.009549	0.011214	0.010611	-0.0347	-0.02952	-0.01214	-0.01631	-0.00765	-0.01056
56.8	0.302935	0.153175	0.067369	0.04213	0.306293	0.161678	0.080826	0.052616		57	0.012742	0.013368	0.010102	0.009582	0.01125	0.010648	-0.0477	-0.01583	-0.01716	-0.01015	-0.01359	-0.00818
57	0.303939	0.153694	0.0676	0.042275	0.306517	0.161865	0.0809	0.052712		57.2	0.012785	0.013411	0.010137	0.009615	0.011285	0.010684	-0.04742	-0.02793	-0.01361	-0.01015	-0.00961	-0.01863
57.2	0.304943	0.154212	0.067832	0.042421	0.307009	0.162483	0.08105	0.053291		57.4	0.012828	0.013454	0.010172	0.009648	0.01132	0.010721	-0.04458	-0.02332	-0.01235	-0.00988	-0.006	-0.01237
57.4	0.305946	0.154731	0.068063	0.042566	0.308997	0.163017	0.080944	0.053906		57.6	0.01287	0.013496	0.010208	0.009681	0.011356	0.010757	-0.03841	-0.02305	-0.0189	-0.0132	-0.0123	-0.00842
57.6	0.306949	0.155249	0.068294	0.042711	0.309721	0.163929	0.081493	0.054726		57.8	0.012913	0.013539	0.010243	0.009714	0.011391	0.010794	-0.04583	-0.01807	-0.01327	-0.00045	-0.01364	-0.00959
57.8	0.307952	0.155767	0.068526	0.042856	0.311871	0.165647	0.08205	0.05536		58	0.012956	0.013582	0.010278	0.009746	0.011426	0.01083	-0.03868	-0.02048	-0.00449	-0.00868	-0.01436	-0.00671
58	0.308954	0.156286	0.068757	0.043001	0.313247	0.167258	0.082842	0.055551		58.2	0.012998	0.013625	0.010313	0.009779	0.011461	0.010867	-0.03799	-0.02308	-0.00691	-0.00609	-0.01026	-0.01406
58.2	0.309956	0.156804	0.068988	0.043147	0.312991	0.1672	0.082499	0.054319		58.4	0.013041	0.013667	0.010348	0.009812	0.011497	0.010903	-0.03958	-0.01748	-0.01836	-0.00986	-0.0034	-0.00796
58.4	0.310957	0.157321	0.069219	0.043292	0.313578	0.168364	0.083368	0.054857		58.6	0.013084	0.01371	0.010383	0.009845	0.011532	0.01094	-0.04274	-0.01672	-0.01353	-0.00841	-0.01301	-0.0033
58.6	0.311958	0.157839	0.06945	0.043437	0.315506	0.170407	0.08442	0.055674		58.8	0.013126	0.013753	0.010418	0.009878	0.011567	0.010977	-0.03589	-0.01894	-0.011	-0.01256	-0.0035	0.00284
58.8	0.312959	0.158357	0.069682	0.043582	0.316637	0.17165	0.085318	0.055298		59	0.013169	0.013795	0.010453	0.009911	0.011602	0.011013	-0.04091	-0.02075	-0.01277	-0.01036	-0.01241	-0.00567
59	0.313959	0.158874	0.069913	0.043727	0.317442	0.172003	0.085429	0.054756		59.2	0.013211	0.013838	0.010488	0.009943	0.011637	0.01105	-0.04947	-0.02136	-0.01517	-0.00513	-0.0085	-0.01446
59.2	0.314959	0.159392	0.070144	0.043872	0.317375	0.171727	0.0854	0.053988		59.4	0.013254	0.013881	0.010523	0.009976	0.011672	0.011086	-0.03619	-0.02175	-0.00708	-0.01134	-0.00409	-0.01895
59.4	0.315958	0.159909	0.070375	0.044017	0.317103	0.171492	0.085704	0.053856		59.6	0.013296	0.013923	0.010558	0.010009	0.011707	0.011123	-0.0466	-0.02619	-0.00838	-0.00798	-0.00404	-0.00934
59.6	0.316957	0.160426	0.070606	0.044162	0.318162	0.171245	0.086783	0.053362		59.8	0.013339	0.013966	0.010593	0.010042	0.011742	0.011159	-0.04217	-0.01602	-0.01205	-0.00788	-0.00197	-0.00213
59.8	0.317956	0.160943	0.070837	0.044307	0.318801	0.17137	0.087344	0.052705		60	0.013381	0.014008	0.010628	0.010074	0.011777	0.011196	-0.04462	-0.02448	-0.01155	-0.00411	0.001363	-0.00813
60	0.318954	0.16146	0.071067	0.044452	0.319228	0.171296	0.087213	0.052743		60.2	0.013424	0.014051	0.010663	0.010107	0.011812	0.011232	-0.03213	-0.02588	-0.01576	-0.01484	-0.00877	-0.00609
60.2	0.319952	0.161977	0.071298	0.044597	0.320217	0.171915	0.087127	0.053854		60.4	0.013466	0.014093	0.010698	0.01014	0.011847	0.011269	-0.04194	-0.02004	-0.02078	-0.00677	-0.00438	-0.00423
60.4	0.32095	0.162493	0.071529	0.044742	0.3211	0.172276	0.086788	0.05407		60.6	0.013509	0.014136	0.010733	0.010173	0.011882	0.011305	-0.04075	-0.02704	-0.01011	-0.0034	-0.0075	-0.01091
60.6	0.321947	0.16301	0.07176	0.044887	0.322578	0.173697	0.086941	0.054611		60.8	0.013551	0.014178	0.010768	0.010206	0.011917	0.011342	-0.04029	-0.02118	-0.01367	-0.00753	-0.00643	-0.0036
60.8	0.322944	0.163526	0.071991	0.045032	0.324012	0.174306	0.087307	0.054868		61	0.013594	0.01422	0.010803	0.010238	0.011952	0.011378	-0.04978	-0.02334	-0.01017	-0.00896	-0.0086	-0.01539
61	0.32394	0.164042	0.072221	0.045177	0.32453	0.173774	0.086499	0.053925		61.2	0.013636	0.014263	0.010838	0.010271	0.011987	0.011415	-0.04355	-0.01169	-0.01599	-0.00617	-0.0096	-0.00798
61.2	0.324936	0.164559	0.072452	0.045321	0.325647	0.174671	0.086646	0.055134		61.4	0.013679	0.014305	0.010873	0.010304	0.012022	0.011451	-0.03966	-0.02431	-0.00849	-0.01009	0.003026	-0.00351
61.4	0.325931	0.165075	0.072683	0.045466	0.327449	0.174551	0.086391	0.055456		61.6	0.013721	0.014347	0.010908	0.010337	0.012056	0.011487	-0.03915	-0.02977	-0.01261	-0.01113	-0.00515	-0.00716
61.6	0.326926	0.16559	0.072913	0.045611	0.328	0.174627	0.085421	0.055675		61.8	0.013764	0.014389	0.010943	0.010369	0.012091	0.011524	-0.03998	-0.01679	-0.0115	-0.01515	-0.00055	-0.00955
61.8	0.327921	0.166106	0.073144	0.045756	0.329734	0.175956	0.086106	0.055656		62	0.013806	0.014432	0.010978	0.010402	0.012126	0.01156	-0.04125	-0.02217	-0.00945	-0.00548	-0.01013	-0.00602
62	0.328915	0.166622	0.073375	0.045901	0.330135	0.177284	0.086136	0.056691		62.2	0.013848	0.014474	0.011012	0.010435	0.012161	0.011597	-0.04423	-0.01911	-0.00964	-0.01605	-0.003	-0.006
62.2	0.329909	0.167137	0.073605	0.046045	0.331133	0.17753	0.086261	0.056519		62.4	0.013891	0.014516	0.011047	0.010467	0.012195	0.011633	-0.03642	-0.01843	-0.00708	-0.0134	-0.00873	-0.00814
62.4	0.330903	0.167653	0.073836	0.04619	0.333203	0.179853	0.08766	0.05767		62.6	0.013933	0.014558	0.011082	0.0105	0.01223	0.01167	-0.03964	-0.02091	-0.01453	-0.00846	-0.00481	-0.01645
62.6	0.331896	0.168168	0.074066	0.046335	0.335163	0.180894	0.088116	0.058615		62.8	0.013975	0.0146	0.011117	0.010533	0.012265	0.011706	-0.03797	-0.01883	-0.01442	-0.01169	-0.00978	-0.00909
62.8	0.332889	0.168683	0.074296	0.04648	0.337311	0.182031	0.088839	0.060054		63	0.014018	0.014643	0.011152	0.010566	0.012299	0.011743	-0.04363	-0.02276	-0.00807	-0.0131	-0.00759	-0.00092
63	0.333881	0.169198	0.074527	0.046624	0.337826	0.182334	0.08928	0.059892		63.2	0.01406	0.014685	0.011187	0.010598	0.012334	0.011779	-0.03963	-0.02105	-0.01551	-0.00738	-0.00098	-0.00914
63.2	0.334873	0.169713	0.074757	0.046769	0.339778	0.183456	0.090816	0.061451		63.4	0.014102	0.014727	0.011222	0.010631	0.012368	0.011815	-0.04073	-0.0216	-0.01354	-0.01659	-0.0057	-0.00874
63.4	0.335865	0.170227	0.074988	0.046914	0.340525	0.18439	0.091763	0.061518		63.6	0.014145	0.014769	0.011257	0.010664	0.012403	0.011852	-0.04608	-0.01643	-0.01827	-0.00479	-0.00902	-0.00126
63.6	0.336856	0.170742	0.075218	0.047058	0.342099	0.184504	0.091925	0.061409		63.8	0.014187	0.014811	0.011292	0.010696	0.012437	0.011888	-0.04102	-0.02041	-0.00968	-0.01083	-0.00891	-0.01025
63.8	0.337847	0.171256	0.075448	0.047203	0.343856	0.18547	0.092488	0.06244		64	0.014229	0.014853	0.011327	0.010729	0.012472	0.011925	-0.0418	-0.01461	-0.01276	-0.00278	-0.0045	-0.00183
64	0.338837	0.171771	0.075678	0.047348	0.345026	0.186175	0.092327	0.06273		64.2	0.014271	0.014895	0.011362	0.010762	0.012506	0.011961	-0.04724	-0.02424	-0.00957	-0.00824	-0.01045	0.003548
64.2	0.339827	0.172285	0.075908	0.047492	0.345809	0.186918	0.092999	0.06306		64.4	0.014313	0.014937	0.011397	0.010794	0.012541	0.011997	-0.04301	-0.02169	-0.00991	-0.01624	-0.01929	-0.00737
64.4	0.340817	0.172799	0.076139	0.047637	0.346331	0.187209	0.092238	0.062584		64.6	0.014356	0.014978	0.011432	0.010827	0.012575	0.012034	-0.03901	-0.02429	-0.00725	-0.00996	-0.00961	-0.01056
64.6	0.341806	0.173313	0.076369	0.047781	0.34634	0.188057	0.091719	0.061582		64.8	0.014398	0.01502	0.011467	0.01086	0.012609	0.01207	-0.04736	-0.02803	-0.00971	-0.00768	-0.0126	-0.00816
64.8	0.342795	0.173827	0.076599	0.047926	0.346264	0.187338	0.092409	0.060798		65	0.01444	0.015062	0.011502	0.010892	0.012644	0.012106	-0.04323	-0.01879	-0.01025	-0.01431	-0.00496	-0.01156
65	0.343784	0.174341	0.076829	0.048071	0.346217	0.186101	0.092701	0.060327		65.2	0.014482	0.015104	0.011537	0.010925	0.012678	0.012143	-0.04745	-0.01957	-0.01301	-0.00939	-0.01117	-0.00299
65.2	0.344772	0.174854	0.077059	0.048215	0.346643	0.18627	0.092652	0.06035		65.4	0.014524	0.015146	0.011572	0.010958	0.012712	0.012179	-0.04612	-0.02635	-0.00892	-0.00923	-0.00728	-0.01231
65.4	0.34576	0.175368	0.077289	0.04836	0.346947	0.186719	0.091865	0.060637		65.6	0.014567	0.015187	0.011606	0.01099	0.012747	0.012216	-0.04284	-0.02035	-0.01982	-0.0083	-0.00834	0.000511
65.6	0.346747	0.175881	0.077519	0.048504	0.346567	0.186696	0.091456	0.060153		65.8	0.014609	0.015229	0.011641	0.011023	0.012781	0.012252	-0.04421	-0.01323	-0.00654	-0.00273	0.001681	-0.00498
65.8	0.347734	0.176394	0.077749	0.048648	0.346646	0.187184	0.091468	0.059313		66	0.014651	0.015271	0.011676	0.011055	0.012815	0.012288	-0.03903	-0.01392	-0.01163	-0.00785	-0.00049	-0.01096
66	0.34872	0.176907	0.077979	0.048793	0.347172	0.188033	0.091078	0.059643		66.2	0.014693	0.015313	0.011711	0.011088	0.012849	0.012325	-0.04676	-0.02672	-0.01237	-0.01149	-0.00856	-0.00065
66.2	0.349706	0.17742	0.078208	0.048937	0.348317	0.189008	0.092022	0.059873		66.4	0.014735	0.015354	0.011746	0.011121	0.012883	0.012361	-0.03817	-0.01632	-0.00945	-0.00825	-0.00223	-0.00297
66.4	0.350692	0.177933	0.078438	0.049082	0.349472	0.189395	0.092274	0.060603		66.6	0.014777	0.015396	0.011781	0.011153	0.012917	0.012397	-0.03645	-0.02114	-0.01333	-0.01086	-0.00045	-0.01868
66.6	0.351678	0.178446	0.078668	0.049226	0.350879	0.189614	0.092628	0.061902		66.8	0.014819	0.015438	0.011816	0.011186	0.012952	0.012434	-0.04359	-0.01685	-0.01197	-0.00733	-0.0182	-0.00321
66.8	0.352663	0.178958	0.078898	0.04937	0.353056	0.190886	0.094542	0.063269		67	0.014861	0.015479	0.011851	0.011218	0.012986	0.01247	-0.03763	-0.01899	-0.01424	-0.00682	-0.00315	-0.01243
67	0.353647	0.179471	0.079127	0.049515	0.354036	0.190194	0.095286	0.06289		67.2	0.014903	0.015521	0.011886	0.011251	0.01302	0.012506	-0.04438	-0.01784	-0.01247	-0.00835	-0.00872	3.08e-05
67.2	0.354631	0.179983	0.079357	0.049659	0.355874	0.190567	0.095472	0.063019		67.4	0.014945	0.015562	0.011921	0.011284	0.013054	0.012542	-0.03901	-0.01572	-0.01116	-0.01007	-0.00453	-0.01114
67.4	0.355615	0.180495	0.079587	0.049803	0.356505	0.190092	0.095695	0.061773		67.6	0.014987	0.015604	0.011955	0.011316	0.013088	0.012579	-0.0451	-0.02149	-0.01676	-0.00894	-0.00656	-0.00697
67.6	0.356599	0.181007	0.079816	0.049948	0.358873	0.191068	0.096502	0.063101		67.8	0.015029	0.015645	0.01199	0.011349	0.013122	0.012615	-0.03949	-0.02404	-0.01167	-0.01268	-0.01162	-0.01168
67.8	0.357582	0.181519	0.080046	0.050092	0.361383	0.192202	0.09739	0.063849		68	0.015071	0.015687	0.012025	0.011381	0.013156	0.012651	-0.03924	-0.01749	-0.0055	-0.00409	-0.00519	-0.00394
68	0.358564	0.182031	0.080276	0.050236	0.362857	0.193439	0.097837	0.063481		68.2	0.015113	0.015728	0.01206	0.011414	0.01319	0.012688	-0.03765	-0.01888	-0.01198	-0.01132	-0.00461	-0.00514
68.2	0.359547	0.182543	0.080505	0.050381	0.364663	0.194486	0.098926	0.063541		68.4	0.015155	0.01577	0.012095	0.011446	0.013224	0.012724	-0.04088	-0.02083	-0.01758	-0.0157	-0.00576	-0.01142
68.4	0.360529	0.183054	0.080734	0.050525	0.365779	0.194693	0.098873	0.063468		68.6	0.015197	0.015811	0.01213	0.011479	0.013257	0.01276	-0.03921	-0.02503	-0.00696	-0.00624	-0.00351	-0.00818
68.6	0.36151	0.183566	0.080964	0.050669	0.368313	0.195789	0.099685	0.063604		68.8	0.015239	0.015852	0.012165	0.011511	0.013291	0.012796	-0.04484	-0.01755	-0.01723	-0.00649	-0.00693	-0.00562
68.8	0.362491	0.184077	0.081193	0.050813	0.370379	0.196781	0.101367	0.065332		69	0.015281	0.015894	0.0122	0.011544	0.013325	0.012833	-0.03661	-0.01261	-0.01693	-0.00443	-0.00193	-0.00582
69	0.363472	0.184588	0.081423	0.050957	0.372096	0.196539	0.100499	0.06519		69.2	0.015323	0.015935	0.012235	0.011577	0.013359	0.012869	-0.03714	-0.01744	-0.01061	-0.01027	-0.0126	-0.00899
69.2	0.364452	0.185099	0.081652	0.051102	0.37244	0.197503	0.1002	0.065904		69.4	0.015365	0.015976	0.012269	0.011609	0.013393	0.012905	-0.03222	-0.01171	-0.01313	-0.00757	-0.0081	-0.00325
69.4	0.365432	0.18561	0.081881	0.051246	0.371633	0.198035	0.099737	0.065685		69.6	0.015407	0.016017	0.012304	0.011642	0.013426	0.012941	-0.03469	-0.01818	-0.01893	0.003539	-0.00337	-0.0028
69.6	0.366412	0.186121	0.082111	0.05139	0.371846	0.197877	0.099293	0.064424		69.8	0.015448	0.016059	0.012339	0.011674	0.01346	0.012978	-0.04326	-0.01978	-0.0059	-0.00567	-0.01472	-0.00316
69.8	0.367391	0.186632	0.08234	0.051534	0.371664	0.197688	0.098576	0.064006		70	0.01549	0.0161	0.012374	0.011707	0.013494	0.013014	-0.05271	-0.02082	-0.01213	-0.0195	-0.01416	-0.00226
70	0.36837	0.187142	0.082569	0.051678	0.372198	0.198366	0.098197	0.064009		70.2	0.015532	0.016141	0.012409	0.011739	0.013527	0.01305	-0.04348	-0.01587	-0.01441	-0.00638	-0.0083	-0.00496
70.2	0.369348	0.187653	0.082798	0.051822	0.372591	0.19811	0.098544	0.064162		70.4	0.015574	0.016182	0.012444	0.011772	0.013561	0.013086	-0.04417	-0.02576	-0.00714	-0.00276	-0.00658	-0.00051
70.4	0.370326	0.188163	0.083027	0.051966	0.372561	0.196988	0.097406	0.06332		70.6	0.015616	0.016223	0.012479	0.011804	0.013595	0.013123	-0.04024	-0.02135	-0.01779	-0.00865	-0.00675	0.001676
70.6	0.371304	0.188673	0.083256	0.05211	0.373151	0.197255	0.097634	0.063683		70.8	0.015658	0.016264	0.012513	0.011837	0.013628	0.013159	-0.03725	-0.02456	-0.01074	-0.00571	-0.00739	-0.00325
70.8	0.372281	0.189183	0.083485	0.052254	0.373638	0.19639	0.097919	0.064255		71	0.015699	0.016305	0.012548	0.011869	0.013662	0.013195	-0.04348	-0.01523	-0.0113	-0.00963	-0.00461	-0.01242
71	0.373258	0.189693	0.083715	0.052398	0.37334	0.194809	0.096611	0.063472		71.2	0.015741	0.016346	0.012583	0.011902	0.013695	0.013231	-0.03648	-0.0149	-0.00725	-0.01481	-0.00387	-0.00284
71.2	0.374234	0.190203	0.083944	0.052542	0.373732	0.195215	0.096757	0.06292		71.4	0.015783	0.016388	0.012618	0.011934	0.013729	0.013267	-0.04201	-0.01869	-0.01446	0.000489	-0.00079	-0.00953
71.4	0.375211	0.190713	0.084172	0.052686	0.373707	0.195123	0.097203	0.062652		71.6	0.015825	0.016429	0.012653	0.011967	0.013762	0.013304	-0.03861	-0.02245	-0.01658	-0.00881	0.002877	-0.00425
71.6	0.376186	0.191222	0.084401	0.05283	0.375112	0.195812	0.09811	0.062604		71.8	0.015866	0.016469	0.012688	0.011999	0.013796	0.01334	-0.04506	-0.02594	-0.01304	-0.00844	-0.00943	-0.00461
71.8	0.377162	0.191732	0.08463	0.052974	0.376553	0.196678	0.098436	0.062325		72	0.015908	0.01651	0.012722	0.012032	0.013829	0.013376	-0.04055	-0.01824	-0.0054	-0.00387	-0.00254	0.003425
72	0.378137	0.192241	0.084859	0.053118	0.377903	0.19865	0.099419	0.062725		72.2	0.01595	0.016551	0.012757	0.012064	0.013863	0.013412	-0.04548	-0.01016	-0.00475	-0.00574	-0.01345	-0.00423
72.2	0.379111	0.19275	0.085088	0.053262	0.379909	0.199719	0.100566	0.0634		72.4	0.015991	0.016592	0.012792	0.012096	0.013896	0.013448	-0.04376	-0.01997	-0.01419	0.001308	-0.00069	-0.01017
72.4	0.380085	0.193259	0.085317	0.053406	0.380887	0.200676	0.101374	0.063753		72.6	0.016033	0.016633	0.012827	0.012129	0.01393	0.013484	-0.03816	-0.02535	-0.00106	-0.00115	0.00111	-0.00033
72.6	0.381059	0.193768	0.085546	0.05355	0.382903	0.201607	0.10195	0.064332		72.8	0.016075	0.016674	0.012862	0.012161	0.013963	0.013521	-0.04533	-0.02291	-0.01748	-0.0108	-0.00371	-0.00908
72.8	0.382032	0.194277	0.085774	0.053693	0.383995	0.202555	0.102384	0.064279		73	0.016116	0.016715	0.012896	0.012194	0.013996	0.013557	-0.04034	-0.02188	-0.01795	-0.00707	-0.01395	-0.00363
73	0.383006	0.194786	0.086003	0.053837	0.385037	0.203044	0.102374	0.064053		73.2	0.016158	0.016756	0.012931	0.012226	0.01403	0.013593	-0.03642	-0.01396	-0.0017	-0.00926	-0.00771	-0.01129
73.2	0.383978	0.195294	0.086232	0.053981	0.38507	0.204503	0.104105	0.064792		73.4	0.0162	0.016796	0.012966	0.012259	0.014063	0.013629	-0.04154	-0.01697	-0.0074	-0.00011	5.18e-05	-0.00445
73.4	0.38495	0.195803	0.08646	0.054125	0.385353	0.205208	0.104031	0.06406		73.6	0.016241	0.016837	0.013001	0.012291	0.014096	0.013665	-0.03379	-0.01637	-0.00976	-0.00542	-0.00582	-0.00519
73.6	0.385922	0.196311	0.086689	0.054269	0.387302	0.205585	0.105497	0.064433		73.8	0.016283	0.016878	0.013036	0.012323	0.014129	0.013701	-0.04196	-0.01519	-0.00645	-0.00606	-0.00839	-0.00523
73.8	0.386894	0.196819	0.086917	0.054412	0.387496	0.205492	0.106326	0.064995		74	0.016324	0.016918	0.01307	0.012356	0.014162	0.013737	-0.03815	-0.01872	-0.00813	-0.01239	-0.00357	-0.0004
74	0.387865	0.197327	0.087146	0.054556	0.389358	0.206251	0.106367	0.065418		74.2	0.016366	0.016959	0.013105	0.012388	0.014196	0.013774	-0.03778	-0.02127	-0.01726	-0.01379	-0.00051	0.004698
74.2	0.388836	0.197835	0.087374	0.0547	0.391394	0.207256	0.107474	0.066827		74.4	0.016408	0.017	0.01314	0.012421	0.014229	0.01381	-0.02463	-0.03293	-0.01165	-0.02084	-0.00489	-0.00981
74.4	0.389806	0.198343	0.087603	0.054843	0.391953	0.207714	0.107399	0.068461		74.6	0.016449	0.01704	0.013175	0.012453	0.014262	0.013846	-0.0467	-0.02127	-0.00848	-0.01001	-0.0023	-0.00271
74.6	0.390776	0.198851	0.087831	0.054987	0.392981	0.208053	0.10804	0.069168		74.8	0.016491	0.017081	0.01321	0.012485	0.014295	0.013882	-0.04704	-0.02446	-0.00344	-0.01086	-0.00196	-0.00966
74.8	0.391746	0.199358	0.08806	0.055131	0.393298	0.20749	0.108187	0.070064		75	0.016532	0.017122	0.013244	0.012518	0.014328	0.013918	-0.03891	-0.01418	-0.01253	-0.01053	-0.00287	-0.00802
75	0.392715	0.199866	0.088288	0.055274	0.393408	0.207358	0.107488	0.069356		75.2	0.016574	0.017162	0.013279	0.01255	0.014361	0.013954	-0.041	-0.02928	-0.00634	-0.0081	-0.00304	-0.00047
75.2	0.393684	0.200373	0.088516	0.055418	0.394711	0.208239	0.107567	0.069309		75.4	0.016615	0.017203	0.013314	0.012583	0.014394	0.01399	-0.03881	-0.01789	-0.00879	-0.00921	-0.00793	-0.00326
75.4	0.394652	0.20088	0.088745	0.055562	0.395609	0.208083	0.106855	0.069615		75.6	0.016657	0.017243	0.013349	0.012615	0.014427	0.014026	-0.02682	-0.0174	-0.0079	5.6e-05	-0.00523	-0.00388
75.6	0.39562	0.201387	0.088973	0.055705	0.397469	0.209623	0.107095	0.070069		75.8	0.016698	0.017284	0.013384	0.012647	0.01446	0.014062	-0.035	-0.01332	-0.00994	-0.00195	-0.01195	-0.00233
75.8	0.396588	0.201894	0.089201	0.055849	0.398077	0.211096	0.106113	0.07102		76	0.01674	0.017324	0.013418	0.01268	0.014493	0.014098	-0.03899	-0.017	-0.01582	-0.0113	-0.00829	0.001921
76	0.397555	0.202401	0.089429	0.055992	0.39896	0.211266	0.106028	0.070754		76.2	0.016781	0.017364	0.013453	0.012712	0.014526	0.014135	-0.02988	-0.01592	-0.01617	-0.01216	0.000719	-0.00539
76.2	0.398522	0.202908	0.089657	0.056136	0.400137	0.211726	0.106209	0.070221		76.4	0.016822	0.017405	0.013488	0.012744	0.014559	0.014171	-0.03549	-0.01045	-0.02	0.00163	-0.0083	-0.00349
76.4	0.399489	0.203414	0.089886	0.056279	0.401299	0.212032	0.106445	0.069673		76.6	0.016864	0.017445	0.013523	0.012777	0.014592	0.014207	-0.03762	-0.0099	-0.00175	-0.00811	-0.00754	-0.01145
76.6	0.400455	0.20392	0.090114	0.056423	0.402366	0.212515	0.105887	0.070011		76.8	0.016905	0.017486	0.013557	0.012809	0.014624	0.014243	-0.04214	-0.01279	0.006083	-0.00431	-0.00292	0.000322
76.8	0.401421	0.204427	0.090342	0.056566	0.403602	0.213332	0.106288	0.069563		77	0.016947	0.017526	0.013592	0.012841	0.014657	0.014279	-0.04174	-0.02327	-0.01284	-0.00489	-0.00617	-0.00837
77	0.402386	0.204933	0.09057	0.05671	0.403769	0.213283	0.106121	0.069651		77.2	0.016988	0.017566	0.013627	0.012874	0.01469	0.014315	-0.03796	-0.01965	-0.00463	-0.00123	-0.01076	-0.0059
77.2	0.403351	0.205439	0.090798	0.056853	0.404138	0.214194	0.106754	0.068999		77.4	0.017029	0.017606	0.013662	0.012906	0.014723	0.014351	-0.03179	-0.01871	-0.01346	-0.01057	-0.01057	0.002608
77.4	0.404316	0.205945	0.091026	0.056997	0.404985	0.214298	0.106243	0.068077		77.6	0.017071	0.017647	0.013696	0.012938	0.014756	0.014387	-0.03989	-0.01844	-0.00671	-0.00454	-0.00655	-0.01396
77.6	0.40528	0.206451	0.091253	0.05714	0.405774	0.213888	0.106505	0.068146		77.8	0.017112	0.017687	0.013731	0.012971	0.014788	0.014423	-0.03859	-0.01198	-0.01338	-0.00808	-0.01021	0.002067
77.8	0.406244	0.206956	0.091481	0.057284	0.406711	0.214668	0.10745	0.068854		78	0.017153	0.017727	0.013766	0.013003	0.014821	0.014459	-0.03666	-0.01883	-0.01478	-0.0075	-0.00568	-0.00746
78	0.407207	0.207462	0.091709	0.057427	0.407631	0.21556	0.107858	0.069288		78.2	0.017195	0.017767	0.013801	0.013035	0.014854	0.014495	-0.04171	-0.0156	-0.0155	-0.0018	-0.00605	-0.00344
78.2	0.40817	0.207967	0.091937	0.05757	0.407002	0.215501	0.107418	0.06895		78.4	0.017236	0.017807	0.013835	0.013068	0.014886	0.014531	-0.0371	-0.01554	-0.01132	-0.0143	-0.0034	-0.01159
78.4	0.409133	0.208473	0.092165	0.057714	0.406492	0.214961	0.106981	0.0685		78.6	0.017277	0.017847	0.01387	0.0131	0.014919	0.014567	-0.03705	-0.01418	-0.00904	-0.00891	-0.01219	-0.00945
78.6	0.410095	0.208978	0.092393	0.057857	0.406334	0.215297	0.106725	0.067388		78.8	0.017318	0.017888	0.013905	0.013132	0.014952	0.014603	-0.02705	-0.00906	-0.00844	-0.00201	-0.0086	-0.0054
78.8	0.411057	0.209483	0.09262	0.058	0.406083	0.215781	0.10643	0.067417		79	0.01736	0.017928	0.01394	0.013164	0.014984	0.014639	-0.0425	-0.01809	-0.01157	-0.00085	-0.0043	-0.01646
79	0.412019	0.209988	0.092848	0.058144	0.405839	0.215663	0.105224	0.06661		79.2	0.017401	0.017968	0.013974	0.013197	0.015017	0.014675	-0.03695	-0.01265	-0.0167	-0.01006	-0.00214	-0.01319
79.2	0.41298	0.210493	0.093076	0.058287	0.407213	0.217236	0.105918	0.067436		79.4	0.017442	0.018008	0.014009	0.013229	0.015049	0.014711	-0.03043	-0.01785	-0.00722	-0.00467	-0.00107	-0.00471
79.4	0.413941	0.210997	0.093303	0.05843	0.409063	0.217867	0.106431	0.068276		79.6	0.017483	0.018048	0.014044	0.013261	0.015082	0.014747	-0.03631	-0.01533	-0.00982	-0.00588	-0.00924	-0.007
79.6	0.414902	0.211502	0.093531	0.058573	0.410891	0.220004	0.107426	0.069658		79.8	0.017525	0.018088	0.014078	0.013293	0.015114	0.014783	-0.03119	-0.0174	-0.00845	-0.01024	-0.00458	0.000394
79.8	0.415862	0.212007	0.093758	0.058717	0.412215	0.220279	0.107504	0.070403		80	0.017566	0.018128	0.014113	0.013326	0.015147	0.014819	-0.03884	-0.01796	-0.00957	-0.00589	0.002061	-0.01146
80	0.416821	0.212511	0.093986	0.05886	0.414293	0.220943	0.108672	0.070217		80.2	0.017607	0.018168	0.014148	0.013358	0.015179	0.014855	-0.03664	-0.01849	-0.00388	-0.00071	-0.01262	-0.00345
80.2	0.417781	0.213015	0.094213	0.059003	0.416487	0.222854	0.110635	0.071462		80.4	0.017648	0.018207	0.014183	0.01339	0.015211	0.014891	-0.03615	-0.02498	-0.01008	-0.00608	-0.00032	-0.00319
80.4	0.41874	0.213519	0.094441	0.059146	0.418078	0.223277	0.111137	0.071915		80.6	0.017689	0.018247	0.014217	0.013422	0.015244	0.014927	-0.03645	-0.02143	-0.00687	-0.00903	0.001211	-0.00135
80.6	0.419698	0.214023	0.094668	0.059289	0.419032	0.224033	0.111703	0.073291		80.8	0.01773	0.018287	0.014252	0.013455	0.015276	0.014963	-0.03564	-0.02419	-0.01212	-0.01138	-0.00793	-0.00307
80.8	0.420656	0.214527	0.094896	0.059432	0.419792	0.22362	0.111776	0.07287		81	0.017772	0.018327	0.014287	0.013487	0.015309	0.014999	-0.03201	-0.01995	-0.00856	-0.00372	0.001817	-0.00413
81	0.421614	0.215031	0.095123	0.059576	0.421578	0.223864	0.112174	0.073658		81.2	0.017813	0.018367	0.014321	0.013519	0.015341	0.015035	-0.04467	-0.01747	-0.01116	-0.00907	-0.00308	-0.00398
81.2	0.422572	0.215534	0.09535	0.059719	0.424327	0.225627	0.113552	0.074631		81.4	0.017854	0.018406	0.014356	0.013551	0.015373	0.01507	-0.03675	-0.01476	-0.00983	-0.00234	-0.0062	-0.00543
81.4	0.423529	0.216038	0.095577	0.059862	0.424518	0.225202	0.113272	0.073818		81.6	0.017895	0.018446	0.014391	0.013584	0.015405	0.015106	-0.03936	-0.0125	-0.00835	-0.00068	0.00232	-0.0039
81.6	0.424485	0.216541	0.095805	0.060005	0.425395	0.224138	0.1132	0.073683		81.8	0.017936	0.018486	0.014425	0.013616	0.015438	0.015142	-0.03753	-0.01901	-0.00319	-0.00333	0.002299	-0.00465
81.8	0.425442	0.217044	0.096032	0.060148	0.4256	0.224379	0.113249	0.073663		82	0.017977	0.018526	0.01446	0.013648	0.01547	0.015178	-0.04557	-0.02174	-0.00541	-0.00677	-0.01124	0.000442
82	0.426398	0.217547	0.096259	0.060291	0.425494	0.224744	0.113177	0.073322		82.2	0.018018	0.018565	0.014495	0.01368	0.015502	0.015214	-0.03647	-0.01687	-0.0115	-0.00486	-0.00652	-0.00494
82.2	0.427353	0.21805	0.096486	0.060434	0.4264	0.225269	0.112856	0.073216		82.4	0.018059	0.018605	0.01453	0.013712	0.015534	0.01525	-0.04531	-0.01505	-0.00399	-0.00784	-0.00556	-0.0058
82.4	0.428308	0.218553	0.096713	0.060577	0.427478	0.226672	0.114017	0.07334		82.6	0.0181	0.018645	0.014564	0.013745	0.015566	0.015286	-0.04257	-0.02187	-0.00323	3.31e-05	-0.00185	0.003826
82.6	0.429263	0.219056	0.09694	0.06072	0.42749	0.226728	0.113422	0.073118		82.8	0.018141	0.018684	0.014599	0.013777	0.015598	0.015322	-0.04052	-0.01869	-0.01036	-0.01037	0.001227	-0.00031
82.8	0.430218	0.219558	0.097167	0.060863	0.428028	0.226848	0.113135	0.072733		83	0.018182	0.018724	0.014634	0.013809	0.01563	0.015358	-0.03491	-0.00936	-0.00448	0.003182	0.006595	-0.00302
83	0.431172	0.220061	0.097394	0.061006	0.429321	0.228014	0.114405	0.073587		83.2	0.018223	0.018763	0.014668	0.013841	0.015663	0.015394	-0.03218	-0.01405	-0.01328	0.00223	-0.00044	-0.00559
83.2	0.432125	0.220563	0.097621	0.061149	0.430314	0.229178	0.115397	0.07438		83.4	0.018264	0.018803	0.014703	0.013873	0.015695	0.015429	-0.03584	-0.02879	-0.0087	-0.00219	-0.00447	-0.0058
83.4	0.433079	0.221065	0.097848	0.061292	0.431527	0.229739	0.114498	0.074198		83.6	0.018305	0.018842	0.014738	0.013905	0.015727	0.015465	-0.03046	-0.02138	-0.00341	-0.00597	-0.00346	-0.00298
83.6	0.434032	0.221567	0.098075	0.061434	0.432894	0.231652	0.115744	0.074648		83.8	0.018346	0.018882	0.014772	0.013938	0.015759	0.015501	-0.03165	-0.01862	-0.00457	-0.01323	-0.00704	-1.26e-05
83.8	0.434984	0.222069	0.098302	0.061577	0.433522	0.23167	0.115383	0.07399		84	0.018387	0.018921	0.014807	0.01397	0.015791	0.015537	-0.0339	-0.02208	-0.01452	-0.00094	-0.0043	-0.00405
84	0.435936	0.222571	0.098529	0.06172	0.434643	0.23257	0.115139	0.073761		84.2	0.018428	0.018961	0.014842	0.014002	0.015822	0.015573	-0.03102	-0.02155	-0.00235	-0.00355	-0.00198	-0.00464
84.2	0.436888	0.223073	0.098756	0.061863	0.434945	0.23276	0.115818	0.074361		84.4	0.018469	0.019	0.014876	0.014034	0.015854	0.015609	-0.03702	-0.02042	-0.00271	-0.00521	-0.0057	-0.00134
84.4	0.43784	0.223575	0.098983	0.062006	0.434434	0.232282	0.114146	0.073904		84.6	0.018509	0.019039	0.014911	0.014066	0.015886	0.015645	-0.03648	-0.01818	-0.0081	-0.00449	-0.00338	-0.00024
84.6	0.438791	0.224076	0.099209	0.062149	0.434735	0.232113	0.113633	0.074867		84.8	0.01855	0.019079	0.014945	0.014098	0.015918	0.01568	-0.03401	-0.01577	-0.00492	-0.00669	0.001546	0.001206
84.8	0.439741	0.224577	0.099436	0.062291	0.434346	0.231412	0.112432	0.074376		85	0.018591	0.019118	0.01498	0.01413	0.01595	0.015716	-0.03548	-0.01445	-0.00646	-0.01068	0.002872	-0.00462
85	0.440692	0.225079	0.099663	0.062434	0.435719	0.231995	0.113768	0.075481		85.2	0.018632	0.019157	0.015015	0.014162	0.015982	0.015752	-0.04048	-0.01329	-0.00609	-0.00153	-0.00444	-0.00372
85.2	0.441642	0.22558	0.099889	0.062577	0.435746	0.232259	0.114116	0.076202		85.4	0.018673	0.019197	0.015049	0.014195	0.016014	0.015788	-0.03835	-0.0157	-0.01036	-0.00289	-0.00934	-0.00632
85.4	0.442591	0.226081	0.100116	0.06272	0.435411	0.231836	0.11373	0.075172		85.6	0.018714	0.019236	0.015084	0.014227	0.016045	0.015824	-0.0334	-0.01726	-0.00968	-0.00654	0.000328	-0.01053
85.6	0.44354	0.226582	0.100342	0.062862	0.435714	0.231119	0.11356	0.074756		85.8	0.018755	0.019275	0.015119	0.014259	0.016077	0.01586	-0.04225	-0.02202	-0.00436	-6.03e-05	-0.00148	-0.00672
85.8	0.444489	0.227082	0.100569	0.063005	0.436746	0.23206	0.113893	0.075131		86	0.018795	0.019314	0.015153	0.014291	0.016109	0.015895	-0.04341	-0.0153	-0.01415	-0.00601	0.004491	-0.00638
86	0.445437	0.227583	0.100795	0.063148	0.438104	0.233582	0.115854	0.076082		86.2	0.018836	0.019354	0.015188	0.014323	0.016141	0.015931	-0.03515	-0.01691	-0.00165	-0.00484	-0.01035	0.001211
86.2	0.446386	0.228083	0.101022	0.06329	0.43912	0.233771	0.116181	0.07572		86.4	0.018877	0.019393	0.015223	0.014355	0.016172	0.015967	-0.03556	-0.01264	-0.0044	-0.00458	-0.01349	0.0008
86.4	0.447333	0.228584	0.101248	0.063433	0.439552	0.234219	0.11683	0.07633		86.6	0.018918	0.019432	0.015257	0.014387	0.016204	0.016003	-0.04035	-0.01546	-0.01266	-0.00994	-0.00088	-0.00175
86.6	0.448281	0.229084	0.101475	0.063576	0.442178	0.234866	0.117071	0.077651		86.8	0.018958	0.019471	0.015292	0.014419	0.016235	0.016039	-0.03834	-0.01055	-0.00471	-0.0083	0.005824	-0.00301
86.8	0.449227	0.229584	0.101701	0.063718	0.443967	0.235441	0.117731	0.078499		87	0.018999	0.01951	0.015326	0.014451	0.016267	0.016074	-0.03762	-0.01779	-0.00883	-0.00838	-0.00453	-0.00511
87	0.450174	0.230084	0.101927	0.063861	0.445904	0.236364	0.118892	0.079986		87.2	0.01904	0.019549	0.015361	0.014483	0.016299	0.01611	-0.03673	-0.01783	-0.00609	-0.00111	-0.00133	-0.00453
87.2	0.45112	0.230584	0.102154	0.064003	0.445897	0.236363	0.117665	0.078415		87.4	0.019081	0.019588	0.015396	0.014515	0.01633	0.016146	-0.0419	-0.01511	-0.00637	-0.00555	0.000896	-0.00142
87.4	0.452066	0.231084	0.10238	0.064146	0.447981	0.236834	0.117682	0.077746		87.6	0.019121	0.019627	0.01543	0.014547	0.016362	0.016182	-0.04242	-0.01807	-0.0016	-0.01494	-0.00042	0.001105
87.6	0.453012	0.231583	0.102606	0.064289	0.449562	0.237996	0.119162	0.076828		87.8	0.019162	0.019666	0.015465	0.01458	0.016393	0.016217	-0.03408	-0.00876	-0.01407	-0.00128	-0.00335	2.46e-05
87.8	0.453957	0.232083	0.102832	0.064431	0.450479	0.238121	0.11946	0.076902		88	0.019203	0.019705	0.015499	0.014612	0.016425	0.016253	-0.03819	-0.02067	-0.00763	-0.00582	-0.00315	0.008344
88	0.454901	0.232582	0.103059	0.064574	0.451998	0.238785	0.119463	0.076556		88.2	0.019243	0.019744	0.015534	0.014644	0.016456	0.016289	-0.03295	-0.0196	-0.01461	-0.00539	0.007507	-0.00726
88.2	0.455846	0.233082	0.103285	0.064716	0.452763	0.239118	0.120552	0.077044		88.4	0.019284	0.019783	0.015569	0.014676	0.016488	0.016325	-0.03276	-0.01085	-0.01141	-0.00986	-0.00139	0.001534
88.4	0.45679	0.233581	0.103511	0.064859	0.453223	0.239487	0.119503	0.07699		88.6	0.019325	0.019822	0.015603	0.014708	0.016519	0.01636	-0.03503	-0.02067	-0.0112	0.003362	-0.00665	-0.00575
88.6	0.457733	0.23408	0.103737	0.065001	0.455121	0.240132	0.120168	0.077857		88.8	0.019365	0.019861	0.015638	0.01474	0.01655	0.016396	-0.03577	-0.02014	-0.00233	-0.00098	-0.0054	-0.00713
88.8	0.458676	0.234579	0.103963	0.065143	0.455973	0.240135	0.120299	0.078053		89	0.019406	0.0199	0.015672	0.014772	0.016582	0.016432	-0.03667	-0.01657	-0.01205	-0.00176	0.005412	0.00345
89	0.459619	0.235077	0.104189	0.065286	0.456975	0.240667	0.121485	0.077931		89.2	0.019446	0.019938	0.015707	0.014804	0.016613	0.016468	-0.03575	-0.01835	-0.0143	-0.00694	0.000294	0.002258
89.2	0.460562	0.235576	0.104415	0.065428	0.457607	0.240795	0.121216	0.077158		89.4	0.019487	0.019977	0.015742	0.014836	0.016644	0.016503	-0.03702	-0.01349	-0.01081	-0.00751	-0.00454	-0.00712
89.4	0.461504	0.236075	0.104641	0.065571	0.45817	0.241096	0.121326	0.077185		89.6	0.019527	0.020016	0.015776	0.014868	0.016676	0.016539	-0.03317	-0.01877	-0.01174	-0.00602	-0.00465	-0.00391
89.6	0.462446	0.236573	0.104867	0.065713	0.458969	0.241517	0.121628	0.076821		89.8	0.019568	0.020055	0.015811	0.0149	0.016707	0.016575	-0.04053	-0.0173	-0.00834	-0.00412	-0.00462	-0.00614
89.8	0.463387	0.237071	0.105093	0.065855	0.460022	0.243301	0.121928	0.07816		90	0.019609	0.020093	0.015845	0.014932	0.016738	0.01661	-0.0424	-0.01919	-0.01404	-0.00913	-0.00529	-0.00295
90	0.464328	0.237569	0.105318	0.065998	0.460862	0.244932	0.122851	0.078986		90.2	0.019649	0.020132	0.01588	0.014964	0.016769	0.016646	-0.03826	-0.01498	-0.00803	-0.00298	-0.00624	-0.00959
90.2	0.465269	0.238067	0.105544	0.06614	0.462658	0.246012	0.123058	0.079757		90.4	0.01969	0.020171	0.015914	0.014996	0.016801	0.016682	-0.04183	-0.01176	-0.01523	-0.00504	-0.0013	0.000959
90.4	0.466209	0.238565	0.10577	0.066282	0.463854	0.246365	0.123235	0.081653		90.6	0.01973	0.020209	0.015949	0.015028	0.016832	0.016718	-0.03118	-0.01663	-0.00733	-0.00102	0.00011	-0.0004
90.6	0.467149	0.239063	0.105996	0.066424	0.466967	0.247534	0.123429	0.083198		90.8	0.019771	0.020248	0.015984	0.01506	0.016863	0.016753	-0.03859	-0.01621	-0.00977	-0.00173	-0.00019	-0.00846
90.8	0.468088	0.239561	0.106221	0.066567	0.46636	0.246673	0.122486	0.083032		91	0.019811	0.020287	0.016018	0.015092	0.016894	0.016789	-0.03499	-0.0142	-0.00329	0.001923	-0.00292	0.002666
91	0.469027	0.240058	0.106447	0.066709	0.466324	0.246682	0.121729	0.082898		91.2	0.019852	0.020325	0.016053	0.015124	0.016925	0.016825	-0.03859	-0.01386	-0.00626	-0.00834	-0.00094	-0.00442
91.2	0.469966	0.240556	0.106673	0.066851	0.466491	0.247671	0.12099	0.082632		91.4	0.019892	0.020364	0.016087	0.015156	0.016956	0.01686	-0.03293	-0.01894	-0.01169	-0.01076	0.000147	-0.00751
91.4	0.470905	0.241053	0.106898	0.066993	0.466553	0.248048	0.121394	0.082697		91.6	0.019932	0.020402	0.016122	0.015187	0.016987	0.016896	-0.03285	-0.02323	-0.00952	-0.00968	-0.0018	0.002745
91.6	0.471843	0.24155	0.107124	0.067136	0.466365	0.248731	0.121429	0.082375		91.8	0.019973	0.020441	0.016156	0.015219	0.017018	0.016932	-0.03624	-0.01046	-0.01247	-0.00253	-0.00289	-0.00339
91.8	0.47278	0.242047	0.107349	0.067278	0.467207	0.249156	0.12199	0.082951		92	0.020013	0.020479	0.016191	0.015251	0.017049	0.016967	-0.034	-0.01088	-0.01331	-0.00252	-0.00101	0.000665
92	0.473718	0.242544	0.107575	0.06742	0.467879	0.249383	0.12193	0.082693		92.2	0.020054	0.020518	0.016225	0.015283	0.01708	0.017003	-0.0419	-0.01182	-0.01101	-0.0024	-0.00045	-0.00279
92.2	0.474654	0.243041	0.1078	0.067562	0.468721	0.249849	0.122756	0.083185		92.4	0.020094	0.020556	0.01626	0.015315	0.017111	0.017039	-0.03282	-0.02131	-0.00881	-0.0036	-0.00475	0.006912
92.4	0.475591	0.243538	0.108026	0.067704	0.469773	0.249772	0.122086	0.08281		92.6	0.020134	0.020595	0.016295	0.015347	0.017142	0.017074	-0.03989	-0.00903	-0.01239	-0.00379	-0.00171	0.003524
92.6	0.476527	0.244034	0.108251	0.067846	0.47073	0.249797	0.122382	0.082035		92.8	0.020175	0.020633	0.016329	0.015379	0.017173	0.01711	-0.03631	-0.01162	-0.01154	-0.01023	-0.0075	-0.0092
92.8	0.477463	0.244531	0.108477	0.067988	0.471047	0.248988	0.121894	0.079589		93	0.020215	0.020671	0.016364	0.015411	0.017204	0.017145	-0.0347	-0.01625	-0.00909	-0.00693	0.008161	-0.00075
93	0.478398	0.245027	0.108702	0.06813	0.470421	0.248186	0.121131	0.077694		93.2	0.020255	0.02071	0.016398	0.015443	0.017235	0.017181	-0.03141	-0.02795	-0.00608	-0.00713	-0.00411	-0.0033
93.2	0.479334	0.245523	0.108927	0.068272	0.471001	0.248407	0.120855	0.077862		93.4	0.020296	0.020748	0.016433	0.015475	0.017266	0.017217	-0.04073	-0.01212	-0.00869	-0.00369	-0.00176	-0.00531
93.4	0.480268	0.246019	0.109152	0.068415	0.472932	0.25049	0.122532	0.078834		93.6	0.020336	0.020786	0.016467	0.015507	0.017297	0.017252	-0.03396	-0.02016	-0.00029	-0.00052	-0.00609	-0.00949
93.6	0.481203	0.246515	0.109378	0.068557	0.474818	0.252373	0.122978	0.079343		93.8	0.020376	0.020825	0.016502	0.015539	0.017327	0.017288	-0.03482	-0.01586	-0.0093	-0.00277	-0.00037	0.001275
93.8	0.482137	0.247011	0.109603	0.068699	0.476164	0.253687	0.123969	0.080539		94	0.020417	0.020863	0.016536	0.015571	0.017358	0.017323	-0.02699	-0.01514	-0.00972	-0.00305	-0.00785	0.006647
94	0.48307	0.247507	0.109828	0.06884	0.479154	0.254574	0.125959	0.082255		94.2	0.020457	0.020901	0.016571	0.015602	0.017389	0.017359	-0.03583	-0.01557	-0.01119	-0.00516	-0.00695	0.001081
94.2	0.484003	0.248003	0.110053	0.068982	0.4804	0.25508	0.127053	0.083024		94.4	0.020497	0.020939	0.016605	0.015634	0.01742	0.017395	-0.04009	-0.02005	0.00102	0.001179	0.002522	-0.00693
94.4	0.484936	0.248498	0.110278	0.069124	0.481656	0.255423	0.127865	0.084131		94.6	0.020537	0.020977	0.01664	0.015666	0.01745	0.01743	-0.03627	-0.01224	-0.01319	-0.00866	0.000425	-0.00037
94.6	0.485869	0.248993	0.110503	0.069266	0.483442	0.256212	0.128669	0.084463		94.8	0.020578	0.021016	0.016674	0.015698	0.017481	0.017466	-0.03022	-0.01207	-0.0105	-0.00427	-0.01365	-0.00261
94.8	0.486801	0.249489	0.110728	0.069408	0.483687	0.256328	0.128498	0.083676		95	0.020618	0.021054	0.016709	0.01573	0.017512	0.017501	-0.03991	-0.02188	-0.01076	-0.00451	0.002423	-0.0051
95	0.487733	0.249984	0.110953	0.06955	0.486182	0.257381	0.129766	0.084679		95.2	0.020658	0.021092	0.016743	0.015762	0.017542	0.017537	-0.02854	-0.01849	-0.01196	0.00427	-0.00992	0.002657
95.2	0.488664	0.250479	0.111178	0.069692	0.48668	0.258508	0.129783	0.084928		95.4	0.020698	0.02113	0.016778	0.015794	0.017573	0.017572	-0.03904	-0.01232	-0.0108	-0.01051	-0.00363	-0.00575
95.4	0.489595	0.250974	0.111403	0.069834	0.486905	0.258315	0.129894	0.084137		95.6	0.020738	0.021168	0.016812	0.015825	0.017604	0.017608	-0.04446	-0.01201	-0.01384	-0.00645	-0.0034	-0.00837
95.6	0.490526	0.251468	0.111628	0.069976	0.488303	0.258791	0.130224	0.084768		95.8	0.020779	0.021206	0.016847	0.015857	0.017634	0.017644	-0.02248	-0.01777	-0.01399	-0.01247	0.004835	-0.00155
95.8	0.491456	0.251963	0.111853	0.070118	0.489233	0.259973	0.130735	0.084447		96	0.020819	0.021244	0.016881	0.015889	0.017665	0.017679	-0.03764	-0.009	-0.01079	-0.00263	-0.01154	-0.00972
96	0.492386	0.252457	0.112078	0.070259	0.489535	0.260795	0.130354	0.083258		96.2	0.020859	0.021282	0.016916	0.015921	0.017695	0.017715	-0.03602	-0.01497	-0.0052	-0.00303	-0.00311	-0.00189
96.2	0.493316	0.252952	0.112303	0.070401	0.490812	0.261317	0.130197	0.082148		96.4	0.020899	0.02132	0.01695	0.015953	0.017726	0.01775	-0.03873	-0.01285	-0.01309	0.000723	-0.00592	0.002476
96.4	0.494245	0.253446	0.112527	0.070543	0.491283	0.261644	0.128804	0.081067		96.6	0.020939	0.021358	0.016985	0.015985	0.017756	0.017786	-0.03109	-0.01322	-0.00694	-0.00536	-0.00202	-0.00625
96.6	0.495174	0.25394	0.112752	0.070685	0.490823	0.261061	0.127311	0.078844		96.8	0.020979	0.021396	0.017019	0.016016	0.017787	0.017821	-0.03557	-0.01554	-0.00971	0.004358	-0.00598	-0.00021
96.8	0.496102	0.254434	0.112977	0.070826	0.490187	0.259977	0.125952	0.077681		97	0.021019	0.021434	0.017054	0.016048	0.017817	0.017857	-0.03555	-0.01667	-1.47e-05	-0.00561	-0.00848	-0.00214
97	0.49703	0.254928	0.113202	0.070968	0.490143	0.25995	0.125144	0.07761		97.2	0.021059	0.021472	0.017088	0.01608	0.017848	0.017892	-0.02572	-0.01218	-0.00774	0.001774	-0.0025	-0.00877
97.2	0.497958	0.255422	0.113426	0.07111	0.490519	0.26063	0.124061	0.077529		97.4	0.021099	0.021509	0.017123	0.016112	0.017878	0.017928	-0.04027	-0.01056	-0.01086	1.07e-05	-0.00732	0.000779
97.4	0.498885	0.255915	0.113651	0.071251	0.491983	0.262108	0.124797	0.078156		97.6	0.021139	0.021547	0.017157	0.016144	0.017908	0.017963	-0.03422	-0.01451	0.000529	-0.0011	-0.00091	0.001135
97.6	0.499812	0.256409	0.113875	0.071393	0.491841	0.261905	0.124593	0.079385		97.8	0.02118	0.021585	0.017192	0.016175	0.017939	0.017999	-0.03345	-0.01338	-0.00979	-0.00751	-0.00314	0.000715
97.8	0.500739	0.256902	0.1141	0.071535	0.492139	0.261393	0.125225	0.080281		98	0.02122	0.021623	0.017226	0.016207	0.017969	0.018034	-0.03573	-0.01434	-0.00413	-0.00114	-0.00558	0.001048
98	0.501665	0.257396	0.114324	0.071676	0.492525	0.26081	0.125727	0.08068		98.2	0.02126	0.021661	0.01726	0.016239	0.017999	0.01807	-0.0258	-0.01757	-0.00338	-0.00196	8.66e-05	-0.01143
98.2	0.502591	0.257889	0.114549	0.071818	0.492141	0.260757	0.125577	0.080241		98.4	0.0213	0.021698	0.017295	0.016271	0.01803	0.018105	-0.03705	-0.01065	-0.0063	0.003083	-0.00578	-0.00074
98.4	0.503517	0.258382	0.114773	0.07196	0.492745	0.260456	0.125666	0.080757		98.6	0.02134	0.021736	0.017329	0.016303	0.01806	0.018141	-0.03084	-0.01621	-0.00778	-0.01013	-0.00499	-0.00153
98.6	0.504442	0.258875	0.114998	0.072101	0.494137	0.260506	0.125977	0.080555		98.8	0.02138	0.021774	0.017364	0.016334	0.01809	0.018176	-0.03407	-0.02155	-0.00847	-0.00267	-0.00994	0.002261
98.8	0.505367	0.259368	0.115222	0.072243	0.495015	0.260835	0.125683	0.080252		99	0.021419	0.021811	0.017398	0.016366	0.01812	0.018212	-0.03288	-0.01307	-0.00494	-0.00837	-0.00413	-0.0128
99	0.506291	0.25986	0.115446	0.072384	0.497077	0.260951	0.12653	0.081646		99.2	0.021459	0.021849	0.017433	0.016398	0.01815	0.018247	-0.02921	-0.02027	-0.00976	-0.00624	0.000447	-0.00539
99.2	0.507215	0.260353	0.115671	0.072526	0.496715	0.260579	0.125855	0.081661		99.4	0.021499	0.021887	0.017467	0.01643	0.018181	0.018283	-0.03236	-0.01654	-0.00405	-0.00219	-0.00029	0.005211
99.4	0.508139	0.260845	0.115895	0.072667	0.498098	0.261391	0.126742	0.081776		99.6	0.021539	0.021924	0.017502	0.016461	0.018211	0.018318	-0.02713	-0.01662	0.002358	-0.00841	-0.0037	-0.0048
99.6	0.509062	0.261338	0.116119	0.072809	0.498817	0.262675	0.127674	0.082729		99.8	0.021579	0.021962	0.017536	0.016493	0.018241	0.018354	-0.03711	-0.01413	-0.00272	-0.00692	0.005194	-0.00313
99.8	0.509985	0.26183	0.116343	0.07295	0.500961	0.265494	0.128896	0.083482		100	0.021619	0.021999	0.01757	0.016525	0.018271	0.018389	-0.03944	-0.00815	-0.00241	-0.0008	0.007218	-0.0133
100	0.510908	0.262322	0.116567	0.073092	0.502974	0.267049	0.130155	0.084095		100.2	0.021659	0.022037	0.017605	0.016557	0.018301	0.018424	-0.03116	-0.00975	-0.00437	-0.01228	-0.00173	0.00341
100.2	0.51183	0.262814	0.116792	0.073233	0.504875	0.267297	0.130845	0.08448		100.4	0.021699	0.022074	0.017639	0.016588	0.018331	0.01846	-0.03224	-0.01043	-0.00806	0.001091	-4.43e-06	0.00272
100.4	0.512752	0.263306	0.117016	0.073375	0.506248	0.268233	0.131091	0.085431		100.6	0.021739	0.022112	0.017674	0.01662	0.018361	0.018495	-0.02873	-0.01388	-0.00489	-0.0013	-0.01197	0.004705
100.6	0.513674	0.263797	0.11724	0.073516	0.50794	0.269256	0.131719	0.086285		100.8	0.021779	0.022149	0.017708	0.016652	0.018391	0.018531	-0.03606	-0.0118	-0.00564	-0.00293	-0.00392	0.002651
100.8	0.514595	0.264289	0.117464	0.073657	0.508335	0.269533	0.13259	0.086725		101	0.021818	0.022187	0.017743	0.016683	0.018421	0.018566	-0.03591	-0.01786	-0.00708	-0.00694	-0.01162	0.001448
101	0.515516	0.26478	0.117688	0.073799	0.509539	0.270027	0.132967	0.086046		101.2	0.021858	0.022224	0.017777	0.016715	0.018451	0.018602	-0.02512	-0.01329	-0.00379	-0.00522	0.001984	-0.00543
101.2	0.516436	0.265272	0.117912	0.07394	0.510961	0.271374	0.132618	0.087377		101.4	0.021898	0.022261	0.017811	0.016747	0.018481	0.018637	-0.03523	-0.01407	-0.00312	-0.00178	-0.00059	-0.00125
101.4	0.517356	0.265763	0.118136	0.074081	0.511768	0.27238	0.134	0.087755		101.6	0.021938	0.022299	0.017846	0.016779	0.018511	0.018672	-0.02792	-0.01421	-0.00032	-0.00291	-0.0078	0.004348
101.6	0.518276	0.266254	0.11836	0.074223	0.511998	0.272259	0.134704	0.087973		101.8	0.021978	0.022336	0.01788	0.01681	0.018541	0.018708	-0.03601	-0.01485	-0.01046	-0.00514	-0.00046	-0.00328
101.8	0.519195	0.266745	0.118583	0.074364	0.512309	0.271786	0.133655	0.086999		102	0.022017	0.022373	0.017915	0.016842	0.018571	0.018743	-0.02771	-0.01346	0.002284	0.002233	0.001445	0.002983
102	0.520115	0.267236	0.118807	0.074505	0.513171	0.271445	0.134247	0.086417		102.2	0.022057	0.022411	0.017949	0.016874	0.0186	0.018778	-0.03203	-0.01596	-0.00823	-0.00382	-0.00849	-0.00804
102.2	0.521033	0.267727	0.119031	0.074647	0.513468	0.272113	0.134305	0.086037		102.4	0.022097	0.022448	0.017983	0.016905	0.01863	0.018814	-0.03689	-0.01489	-0.00965	-0.00128	-0.00307	0.001596
102.4	0.521951	0.268217	0.119255	0.074788	0.514658	0.272981	0.135564	0.086616		102.6	0.022137	0.022485	0.018018	0.016937	0.01866	0.018849	-0.03212	-0.01966	-0.00627	-0.00332	-0.00109	-0.0026
102.6	0.522869	0.268708	0.119479	0.074929	0.516022	0.273293	0.135432	0.08612		102.8	0.022176	0.022522	0.018052	0.016969	0.01869	0.018885	-0.039	-0.00885	-0.00062	-0.00316	-0.00078	-5.26e-05
102.8	0.523787	0.269198	0.119702	0.07507	0.51682	0.274147	0.13553	0.086291		103	0.022216	0.02256	0.018087	0.017	0.01872	0.01892	-0.03375	-0.01637	-0.01688	-3.74e-05	-0.00761	-0.00461
103	0.524704	0.269688	0.119926	0.075211	0.518376	0.275058	0.135757	0.08752		103.2	0.022256	0.022597	0.018121	0.017032	0.018749	0.018955	-0.03306	-0.01345	-0.01441	-0.0015	-0.00475	-0.00205
103.2	0.525621	0.270179	0.12015	0.075353	0.518193	0.274723	0.135341	0.087036		103.4	0.022295	0.022634	0.018155	0.017064	0.018779	0.018991	-0.04283	-0.01272	-0.00514	-0.00097	-0.00371	-0.00227
103.4	0.526537	0.270669	0.120373	0.075494	0.519403	0.274988	0.135298	0.086332		103.6	0.022335	0.022671	0.01819	0.017095	0.018809	0.019026	-0.03481	-0.00726	-0.00071	0.002441	-0.00836	-0.00092
103.6	0.527454	0.271159	0.120597	0.075635	0.51962	0.274756	0.134915	0.087154		103.8	0.022375	0.022708	0.018224	0.017127	0.018838	0.019061	-0.03758	-0.01934	-0.00718	0.002159	-0.0053	-0.00332
103.8	0.528369	0.271648	0.12082	0.075776	0.522035	0.276325	0.135564	0.087704		104	0.022414	0.022745	0.018259	0.017158	0.018868	0.019097	-0.03545	-0.0109	-0.01093	-0.00123	-0.0047	-0.00354
104	0.529285	0.272138	0.121044	0.075917	0.523357	0.276219	0.136249	0.087822		104.2	0.022454	0.022782	0.018293	0.01719	0.018898	0.019132	-0.03658	-0.01555	-0.00755	-0.00272	-0.00493	-0.00069
104.2	0.5302	0.272627	0.121267	0.076058	0.52495	0.276215	0.136724	0.088546		104.4	0.022494	0.022819	0.018327	0.017222	0.018927	0.019167	-0.03249	-0.0098	-0.0067	-0.00346	0.004282	-0.00355
104.4	0.531114	0.273117	0.121491	0.076199	0.525783	0.27673	0.137624	0.089298		104.6	0.022533	0.022856	0.018362	0.017253	0.018957	0.019203	-0.03049	-0.02292	-0.00538	-0.00861	-0.00943	0.00433
104.6	0.532029	0.273606	0.121714	0.07634	0.527997	0.27801	0.138772	0.090936		104.8	0.022573	0.022893	0.018396	0.017285	0.018986	0.019238	-0.03273	-0.01496	-0.01099	-0.0142	0.000207	-0.0067
104.8	0.532943	0.274095	0.121938	0.076481	0.528278	0.277703	0.13875	0.090941		105	0.022612	0.02293	0.01843	0.017317	0.019016	0.019273	-0.03102	-0.0189	-0.00851	0.001871	-0.00405	-0.00427
105	0.533856	0.274584	0.122161	0.076622	0.52943	0.278262	0.138583	0.091607		105.2	0.022652	0.022967	0.018465	0.017348	0.019045	0.019309	-0.02955	-0.01414	-0.01451	-0.00219	0.002004	-0.00534
105.2	0.53477	0.275073	0.122384	0.076763	0.530576	0.278958	0.138465	0.092187		105.4	0.022692	0.023004	0.018499	0.01738	0.019075	0.019344	-0.04004	-0.01158	-0.00404	-0.0063	-0.00906	-0.00792
105.4	0.535682	0.275562	0.122607	0.076904	0.531127	0.279538	0.139925	0.091654		105.6	0.022731	0.023041	0.018534	0.017411	0.019104	0.019379	-0.0364	-0.01884	0.003843	-0.00172	-0.00286	-0.00897
105.6	0.536595	0.276051	0.122831	0.077045	0.533047	0.279657	0.140393	0.092117		105.8	0.022771	0.023078	0.018568	0.017443	0.019134	0.019415	-0.03634	-0.01931	-0.00067	-0.0004	-0.00318	0.001879
105.8	0.537507	0.276539	0.123054	0.077186	0.5335	0.279322	0.139123	0.090979		106	0.02281	0.023115	0.018602	0.017475	0.019163	0.01945	-0.03145	-0.01619	-0.00355	-0.00941	-0.00325	-0.00338
106	0.538419	0.277028	0.123277	0.077327	0.533945	0.279086	0.139722	0.090461		106.2	0.02285	0.023152	0.018637	0.017506	0.019193	0.019485	-0.04041	-0.00909	-0.00179	-0.00426	-0.00953	-0.00218
106.2	0.53933	0.277516	0.1235	0.077468	0.533326	0.280124	0.140959	0.090059		106.4	0.022889	0.023188	0.018671	0.017538	0.019222	0.01952	-0.03537	-0.01148	-0.01265	0.005093	-0.00576	-0.0011
106.4	0.540241	0.278004	0.123723	0.077609	0.534259	0.280843	0.141914	0.090766		106.6	0.022929	0.023225	0.018705	0.017569	0.019251	0.019556	-0.03183	-0.01091	-0.00734	-0.0069	-0.00077	-0.0064
106.6	0.541152	0.278493	0.123946	0.07775	0.535774	0.281273	0.141899	0.090566		106.8	0.022968	0.023262	0.01874	0.017601	0.019281	0.019591	-0.03108	-0.01607	0.002895	-0.00093	0.006169	-0.00242
106.8	0.542063	0.278981	0.124169	0.077891	0.53554	0.282282	0.141758	0.090997		107	0.023008	0.023299	0.018774	0.017632	0.01931	0.019626	-0.03204	-0.01281	-0.00825	-0.00248	-0.00336	0.002314
107	0.542973	0.279468	0.124392	0.078032	0.536493	0.281575	0.141838	0.090457		107.2	0.023047	0.023335	0.018808	0.017664	0.019339	0.019661	-0.03169	-0.02107	-0.00617	-0.00461	0.00605	-0.00687
107.2	0.543882	0.279956	0.124615	0.078173	0.536601	0.281154	0.141974	0.090058		107.4	0.023086	0.023372	0.018843	0.017695	0.019368	0.019697	-0.03456	-0.0105	0.001103	-0.01056	0.002119	0.006061
107.4	0.544792	0.280444	0.124838	0.078313	0.53777	0.28069	0.142116	0.089752		107.6	0.023126	0.023409	0.018877	0.017727	0.019398	0.019732	-0.03417	-0.01151	-0.01326	-0.00237	-0.00886	0.005258
107.6	0.5457	0.280931	0.125061	0.078454	0.537984	0.281059	0.142476	0.089866		107.8	0.023165	0.023445	0.018911	0.017759	0.019427	0.019767	-0.03179	-0.01668	-0.00403	-0.00186	0.001785	0.005691
107.8	0.546609	0.281419	0.125284	0.078595	0.540044	0.282009	0.143204	0.090366		108	0.023205	0.023482	0.018946	0.01779	0.019456	0.019802	-0.03011	-0.01506	-0.00254	0.003452	0.000903	0.006889
108	0.547517	0.281906	0.125507	0.078736	0.542423	0.282941	0.143752	0.09161		108.2	0.023244	0.023519	0.01898	0.017822	0.019485	0.019838	-0.03048	-0.0111	-0.00583	0.003101	0.010525	0.008679
108.2	0.548425	0.282393	0.12573	0.078876	0.543555	0.283582	0.144917	0.09265		108.4	0.023283	0.023555	0.019014	0.017853	0.019514	0.019873	-0.03096	-0.01002	-0.01029	0.002502	0.000933	-0.0033
108.4	0.549333	0.28288	0.125953	0.079017	0.544628	0.28431	0.145647	0.092989		108.6	0.023323	0.023592	0.019049	0.017885	0.019544	0.019908	-0.03691	-0.02194	-0.0012	0.000277	-0.00105	-0.00176
108.6	0.55024	0.283367	0.126175	0.079158	0.546791	0.286117	0.14626	0.094965		108.8	0.023362	0.023628	0.019083	0.017916	0.019573	0.019943	-0.02947	-0.01848	-0.00571	-0.00846	-0.01403	-0.00309
108.8	0.551147	0.283854	0.126398	0.079299	0.547342	0.286822	0.146187	0.095113		109	0.023401	0.023665	0.019117	0.017948	0.019602	0.019978	-0.0264	-0.01936	-0.00837	-0.00354	0.004783	-0.00279
109	0.552053	0.28434	0.126621	0.079439	0.548959	0.28752	0.146065	0.095241		109.2	0.023441	0.023701	0.019151	0.017979	0.019631	0.020014	-0.03445	-0.01636	-0.00375	-0.00957	0.002073	-0.00325
109.2	0.552959	0.284827	0.126843	0.07958	0.550546	0.288261	0.146226	0.095444		109.4	0.02348	0.023738	0.019186	0.018011	0.01966	0.020049	-0.03577	-0.02815	-0.00604	-0.00936	-0.00457	-0.00345
109.4	0.553865	0.285313	0.127066	0.079721	0.552951	0.29023	0.146658	0.096291		109.6	0.023519	0.023774	0.01922	0.018042	0.019689	0.020084	-0.03599	-0.01014	-0.01176	0.000458	-0.00322	-0.00213
109.6	0.55477	0.2858	0.127289	0.079861	0.553917	0.290062	0.144874	0.096035		109.8	0.023559	0.02381	0.019254	0.018074	0.019718	0.020119	-0.03073	-0.01417	-4.25e-06	-0.00336	-0.00104	0.0007
109.8	0.555675	0.286286	0.127511	0.080002	0.553505	0.290252	0.144158	0.095659		110	0.023598	0.023847	0.019289	0.018105	0.019747	0.020154	-0.03661	-0.01296	-0.00174	-0.00564	-0.00365	-0.00116
110	0.55658	0.286772	0.127734	0.080142	0.553011	0.290185	0.1437	0.09492		110.2	0.023637	0.023883	0.019323	0.018137	0.019776	0.02019	-0.03966	-0.0133	-0.00577	-0.00357	-0.00207	0.001001
110.2	0.557484	0.287258	0.127956	0.080283	0.552685	0.290722	0.143282	0.094996		110.4	0.023676	0.02392	0.019357	0.018168	0.019805	0.020225	-0.02423	-0.00967	-0.00433	-0.00374	0.000119	0.006972
110.4	0.558388	0.287744	0.128179	0.080423	0.553596	0.291012	0.142854	0.095359		110.6	0.023716	0.023956	0.019392	0.0182	0.019834	0.02026	-0.03165	-0.0194	-0.00783	-0.00252	-0.00723	-0.00383
110.6	0.559292	0.288229	0.128401	0.080564	0.553944	0.290578	0.142178	0.094839		110.8	0.023755	0.023992	0.019426	0.018231	0.019862	0.020295	-0.03031	-0.01086	-0.00321	-0.00175	0.00596	-0.00107
110.8	0.560195	0.288715	0.128623	0.080705	0.553262	0.28987	0.142143	0.094343		111	0.023794	0.024029	0.01946	0.018262	0.019891	0.02033	-0.02369	-0.01774	-0.00113	-0.00359	0.006783	-0.00433
111	0.561098	0.2892	0.128846	0.080845	0.554587	0.289862	0.142739	0.094086		111.2	0.023833	0.024065	0.019494	0.018294	0.01992	0.020365	-0.04104	-0.01975	-0.0075	-0.00597	0.000232	-0.00361
111.2	0.562	0.289686	0.129068	0.080985	0.555816	0.290769	0.143143	0.094644		111.4	0.023872	0.024101	0.019529	0.018325	0.019949	0.020401	-0.02923	-0.0119	0.001057	-0.0077	-0.00503	0.000852
111.4	0.562902	0.290171	0.12929	0.081126	0.557062	0.290594	0.143264	0.093838		111.6	0.023912	0.024137	0.019563	0.018357	0.019978	0.020436	-0.03867	-0.00637	-0.00772	-0.00237	0.001663	-0.00221
111.6	0.563804	0.290656	0.129513	0.081266	0.557591	0.291329	0.142735	0.093497		111.8	0.023951	0.024173	0.019597	0.018388	0.020007	0.020471	-0.02948	-0.01605	-0.01163	-0.00654	0.012801	-0.00052
111.8	0.564706	0.291141	0.129735	0.081407	0.558576	0.291696	0.142662	0.093406		112	0.02399	0.02421	0.019631	0.01842	0.020035	0.020506	-0.03094	-0.01776	-0.0024	-0.00392	-0.00498	0.001094
112	0.565607	0.291626	0.129957	0.081547	0.55878	0.292199	0.142704	0.093353		112.2	0.024029	0.024246	0.019666	0.018451	0.020064	0.020541	-0.03849	-0.00605	-0.00907	-0.0014	-0.00588	0.003414
112.2	0.566507	0.292111	0.130179	0.081688	0.558709	0.292041	0.142887	0.092864		112.4	0.024068	0.024282	0.0197	0.018483	0.020093	0.020576	-0.0319	-0.00859	-0.00548	-0.00573	-0.00741	-0.00631
112.4	0.567408	0.292595	0.130401	0.081828	0.560008	0.292481	0.143575	0.09331		112.6	0.024107	0.024318	0.019734	0.018514	0.020122	0.020611	-0.0251	-0.01121	-0.00938	-0.00114	-0.00167	-0.00065
112.6	0.568308	0.29308	0.130623	0.081968	0.561618	0.292644	0.143599	0.093545		112.8	0.024146	0.024354	0.019769	0.018545	0.02015	0.020646	-0.0369	-0.01543	-0.01043	-0.00525	-0.00018	-0.00314
112.8	0.569207	0.293564	0.130845	0.082109	0.562832	0.293383	0.144307	0.0932		113	0.024186	0.02439	0.019803	0.018577	0.020179	0.020682	-0.02533	-0.01378	-0.00099	-0.00376	-0.00079	0.004695
113	0.570107	0.294048	0.131067	0.082249	0.563419	0.294218	0.144787	0.093325		113.2	0.024225	0.024426	0.019837	0.018608	0.020207	0.020717	-0.03556	-0.00871	-0.01046	-0.00291	0.006118	-0.00687
113.2	0.571006	0.294533	0.131289	0.082389	0.564883	0.295902	0.145526	0.093991		113.4	0.024264	0.024462	0.019871	0.01864	0.020236	0.020752	-0.03322	-0.00987	-0.00713	-0.0112	0.001638	-0.00155
113.4	0.571904	0.295017	0.131511	0.08253	0.566251	0.297367	0.146476	0.094721		113.6	0.024303	0.024498	0.019906	0.018671	0.020265	0.020787	-0.0293	-0.01723	-0.01043	-0.00582	-0.00599	0.007368
113.6	0.572803	0.295501	0.131733	0.08267	0.566462	0.297737	0.146663	0.094095		113.8	0.024342	0.024534	0.01994	0.018702	0.020293	0.020822	-0.0308	-0.01425	-0.00359	-5.27e-05	-0.00121	0.003767
113.8	0.573701	0.295984	0.131955	0.08281	0.565523	0.29819	0.146705	0.093487		114	0.024381	0.02457	0.019974	0.018734	0.020322	0.020857	-0.02714	-0.01757	-0.00267	0.005939	-0.005	0.005054
114	0.574598	0.296468	0.132177	0.08295	0.565002	0.297547	0.145804	0.092547		114.2	0.02442	0.024606	0.020008	0.018765	0.02035	0.020892	-0.02954	-0.0129	-0.0056	-0.00829	0.002825	0.00326
114.2	0.575495	0.296952	0.132399	0.083091	0.565282	0.297684	0.145713	0.092667		114.4	0.024459	0.024642	0.020042	0.018796	0.020379	0.020927	-0.02997	-0.01838	-0.00439	-0.00059	0.01315	0.005151
114.4	0.576392	0.297435	0.132621	0.083231	0.564707	0.297538	0.145961	0.092238		114.6	0.024498	0.024678	0.020077	0.018828	0.020407	0.020962	-0.03285	-0.02361	-0.00632	-0.00474	-0.00091	-0.01196
114.6	0.577289	0.297918	0.132842	0.083371	0.565803	0.297718	0.145843	0.091849		114.8	0.024537	0.024714	0.020111	0.018859	0.020436	0.020997	-0.03241	-0.01133	-0.00391	0.000255	-0.0043	0.004519
114.8	0.578185	0.298402	0.133064	0.083511	0.566728	0.299002	0.147076	0.092178		115	0.024576	0.024749	0.020145	0.018891	0.020464	0.021032	-0.03408	-0.00308	-0.01026	-0.00399	0.006463	-0.0031
115	0.57908	0.298885	0.133286	0.083651	0.567415	0.300001	0.147063	0.092301		115.2	0.024615	0.024785	0.020179	0.018922	0.020493	0.021067	-0.03481	-0.01293	-0.01448	-0.00286	-0.01096	0.004968
115.2	0.579976	0.299368	0.133507	0.083792	0.569011	0.301021	0.147781	0.092933		115.4	0.024654	0.024821	0.020214	0.018953	0.020521	0.021102	-0.03233	-0.01722	-0.00273	-0.00586	0.002618	-0.00777
115.4	0.580871	0.29985	0.133729	0.083932	0.569751	0.300803	0.147267	0.092588		115.6	0.024692	0.024857	0.020248	0.018985	0.020549	0.021137	-0.03349	-0.01895	-0.01175	-0.01044	0.000578	0.005187
115.6	0.581766	0.300333	0.133951	0.084072	0.570283	0.301145	0.146584	0.092696		115.8	0.024731	0.024893	0.020282	0.019016	0.020578	0.021172	-0.0284	-0.01637	-0.00628	-0.00371	-0.00299	0.004773
115.8	0.58266	0.300816	0.134172	0.084212	0.571641	0.301608	0.146427	0.092611		116	0.02477	0.024928	0.020316	0.019047	0.020606	0.021207	-0.03235	-0.01822	-0.00125	-0.00199	-6.02e-05	0.003111
116	0.583554	0.301298	0.134394	0.084352	0.573106	0.302331	0.146983	0.093811		116.2	0.024809	0.024964	0.02035	0.019079	0.020634	0.021242	-0.03004	-0.01338	-0.00321	0.000398	-0.00484	0.002661
116.2	0.584448	0.301781	0.134615	0.084492	0.575346	0.302976	0.146896	0.094638		116.4	0.024848	0.025	0.020385	0.01911	0.020663	0.021277	-0.04192	-0.0095	0.002229	-0.00504	-0.00457	0.006695
116.4	0.585341	0.302263	0.134837	0.084632	0.576859	0.303442	0.146985	0.09571		116.6	0.024887	0.025035	0.020419	0.019141	0.020691	0.021312	-0.03278	-0.02385	-0.00285	-0.00109	0.007678	-0.00107
116.6	0.586234	0.302745	0.135058	0.084772	0.578678	0.303789	0.147651	0.096209		116.8	0.024926	0.025071	0.020453	0.019172	0.020719	0.021347	-0.02636	-0.02061	-0.00457	-0.00119	-0.00486	-0.0012
116.8	0.587127	0.303227	0.135279	0.084912	0.579651	0.30493	0.149032	0.0974		117	0.024965	0.025107	0.020487	0.019204	0.020747	0.021382	-0.02796	-0.01579	0.00038	0.003466	0.004047	-0.00129
117	0.588019	0.303709	0.135501	0.085052	0.580367	0.306018	0.149511	0.09843		117.2	0.025003	0.025142	0.020521	0.019235	0.020775	0.021417	-0.03432	-0.00953	-0.00174	-0.00115	-0.00932	-0.00692
117.2	0.588911	0.304191	0.135722	0.085192	0.582122	0.307505	0.149869	0.098894		117.4	0.025042	0.025178	0.020556	0.019266	0.020804	0.021452	-0.04348	-0.00339	-0.00381	-0.00455	0.005285	-3.02e-05
117.4	0.589802	0.304672	0.135943	0.085332	0.583092	0.307301	0.150386	0.098598		117.6	0.025081	0.025213	0.02059	0.019298	0.020832	0.021487	-0.03232	-0.01476	-0.00489	0.000586	0.005414	0.002576
117.6	0.590694	0.305154	0.136165	0.085472	0.583795	0.30756	0.150313	0.097605		117.8	0.02512	0.025249	0.020624	0.019329	0.02086	0.021522	-0.03837	-0.01628	-0.00804	-0.00556	-0.00104	-3.21e-05
117.8	0.591584	0.305635	0.136386	0.085612	0.583913	0.307847	0.150587	0.097567		118	0.025159	0.025284	0.020658	0.01936	0.020888	0.021557	-0.02903	-0.01158	-0.00265	-0.00681	0.000262	-0.00218
118	0.592475	0.306117	0.136607	0.085752	0.585321	0.307687	0.151487	0.097868		118.2	0.025197	0.02532	0.020692	0.019392	0.020916	0.021592	-0.02683	-0.00098	-0.00647	-0.00597	-0.00074	0.00227
118.2	0.593365	0.306598	0.136828	0.085892	0.585304	0.307945	0.151502	0.097847		118.4	0.025236	0.025355	0.020727	0.019423	0.020944	0.021627	-0.02572	-0.00993	-0.00599	-0.00622	0.008604	-0.00481
118.4	0.594255	0.307079	0.137049	0.086031	0.585566	0.308773	0.151648	0.097386		118.6	0.025275	0.025391	0.020761	0.019454	0.020972	0.021662	-0.03206	-0.00059	-0.00566	-0.0027	-0.00682	0.004793
118.6	0.595144	0.30756	0.137271	0.086171	0.586515	0.310363	0.151589	0.09802		118.8	0.025314	0.025426	0.020795	0.019485	0.021	0.021697	-0.03281	-0.00621	-0.00974	-0.00613	-0.00047	-0.00506
118.8	0.596033	0.308041	0.137492	0.086311	0.586356	0.311505	0.151915	0.098235		119	0.025352	0.025461	0.020829	0.019517	0.021028	0.021732	-0.02967	-0.01733	0.000141	-0.00366	-7.6e-05	0.008621
119	0.596922	0.308521	0.137713	0.086451	0.586928	0.311595	0.152305	0.098614		119.2	0.025391	0.025497	0.020863	0.019548	0.021056	0.021767	-0.03381	-0.00864	0.005925	0.001655	0.005482	-0.00133
119.2	0.597811	0.309002	0.137934	0.086591	0.58856	0.312759	0.15263	0.099545		119.4	0.02543	0.025532	0.020897	0.019579	0.021084	0.021802	-0.02499	-0.01075	-0.00378	0.006271	0.004846	0.00693
119.4	0.598699	0.309483	0.138155	0.086731	0.588386	0.312116	0.151595	0.099119		119.6	0.025468	0.025568	0.020932	0.01961	0.021112	0.021837	-0.03822	-0.01147	-0.00783	-0.00504	0.004435	-0.0004
119.6	0.599586	0.309963	0.138376	0.08687	0.589346	0.312996	0.152025	0.099365		119.8	0.025507	0.025603	0.020966	0.019642	0.02114	0.021872	-0.02675	-0.01016	-0.00961	-0.0034	0.012178	0.007637
119.8	0.600474	0.310443	0.138596	0.08701	0.59069	0.314372	0.152573	0.09941		120	0.025546	0.025638	0.021	0.019673	0.021168	0.021907	-0.0261	-0.01811	-0.00235	-0.00434	-0.0023	-0.01253
120	0.601361	0.310923	0.138817	0.08715	0.592358	0.315433	0.153917	0.100304		120.2	0.025584	0.025673	0.021034	0.019704	0.021196	0.021942	-0.03492	-0.01974	-0.00056	-0.00203	-0.0007	-0.00889
120.2	0.602247	0.311403	0.139038	0.087289	0.593312	0.315645	0.153566	0.100871		120.4	0.025623	0.025709	0.021068	0.019735	0.021224	0.021977	-0.03936	-0.017	-0.00563	-0.00151	0.010582	-0.00334
120.4	0.603134	0.311883	0.139259	0.087429	0.594776	0.316513	0.154868	0.102982		120.6	0.025661	0.025744	0.021102	0.019766	0.021252	0.022012	-0.03477	-0.00969	-0.00617	-0.00081	-0.00223	-0.00203
120.6	0.60402	0.312363	0.13948	0.087569	0.596679	0.31668	0.155066	0.102378		120.8	0.0257	0.025779	0.021136	0.019798	0.021279	0.022047	-0.03492	-0.01642	-0.0029	-0.00112	0.003028	0.001343
120.8	0.604905	0.312843	0.139701	0.087708	0.59691	0.317221	0.154549	0.10226		121	0.025739	0.025814	0.021171	0.019829	0.021307	0.022081	-0.03109	-0.00791	-0.00143	-0.01094	0.002767	0.00241
121	0.60579	0.313322	0.139921	0.087848	0.597409	0.318045	0.154613	0.102464		121.2	0.025777	0.025849	0.021205	0.01986	0.021335	0.022116	-0.03598	-0.0108	-0.00968	-0.00309	0.003829	-0.00423
121.2	0.606675	0.313801	0.140142	0.087988	0.598705	0.318019	0.154682	0.102114		121.4	0.025816	0.025884	0.021239	0.019891	0.021363	0.022151	-0.02642	-0.01426	-0.00802	-0.00125	0.005791	-0.00819
121.4	0.60756	0.314281	0.140363	0.088127	0.599896	0.31691	0.155216	0.10069		121.6	0.025854	0.02592	0.021273	0.019922	0.02139	0.022186	-0.02889	-0.00765	-0.00684	0.001414	0.000447	-0.00181
121.6	0.608444	0.31476	0.140583	0.088267	0.60089	0.317413	0.155882	0.10087		121.8	0.025893	0.025955	0.021307	0.019954	0.021418	0.022221	-0.03254	-0.00933	-0.00018	0.005414	0.003346	0.00859
121.8	0.609328	0.315239	0.140804	0.088407	0.601525	0.318174	0.156094	0.100733		122	0.025931	0.02599	0.021341	0.019985	0.021446	0.022256	-0.03489	-0.01188	-0.00338	-0.01177	-0.00686	0.003157
122	0.610212	0.315718	0.141024	0.088546	0.602341	0.317792	0.156437	0.101023		122.2	0.02597	0.026025	0.021375	0.020016	0.021474	0.022291	-0.03146	-0.00784	-0.0045	0.002534	-0.00406	0.003938
122.2	0.611095	0.316197	0.141245	0.088686	0.601587	0.318546	0.155963	0.100388		122.4	0.026008	0.02606	0.02141	0.020047	0.021501	0.022326	-0.0371	-0.00512	-0.00846	-0.00958	0.000203	0.006584
122.4	0.611978	0.316676	0.141465	0.088825	0.60232	0.319949	0.156452	0.100485		122.6	0.026047	0.026095	0.021444	0.020078	0.021529	0.02236	-0.02693	-0.01058	-0.00715	-0.00748	-0.00564	0.00154
122.6	0.61286	0.317154	0.141686	0.088965	0.60248	0.320931	0.155989	0.100905		122.8	0.026085	0.02613	0.021478	0.020109	0.021556	0.022395	-0.02608	-0.01219	-0.00161	-0.001	-0.00452	0.000969
122.8	0.613742	0.317633	0.141906	0.089104	0.603823	0.321939	0.156339	0.100948		123	0.026124	0.026165	0.021512	0.020141	0.021584	0.02243	-0.02468	-0.0096	-0.00809	-0.00615	-0.00264	0.002431
123	0.614624	0.318111	0.142127	0.089244	0.605101	0.322756	0.157211	0.1017		123.2	0.026162	0.0262	0.021546	0.020172	0.021612	0.022465	-0.03287	-0.01401	-0.00724	0.000876	0.002588	1.65e-05
123.2	0.615505	0.318589	0.142347	0.089383	0.605283	0.323379	0.156762	0.101999		123.4	0.026201	0.026235	0.02158	0.020203	0.021639	0.0225	-0.03281	-0.01199	0.000612	-0.00079	0.005924	0.0072
123.4	0.616386	0.319067	0.142567	0.089522	0.605159	0.322579	0.156291	0.1018		123.6	0.026239	0.026269	0.021614	0.020234	0.021667	0.022535	-0.03492	-0.01425	-0.00458	-0.00822	-0.00258	0.001549
123.6	0.617267	0.319545	0.142787	0.089662	0.606859	0.322623	0.15685	0.102359		123.8	0.026278	0.026304	0.021648	0.020265	0.021694	0.022569	-0.03441	-0.01039	-0.00463	-0.0108	-0.00084	-0.00103
123.8	0.618148	0.320023	0.143008	0.089801	0.608739	0.323674	0.157383	0.102793		124	0.026316	0.026339	0.021682	0.020296	0.021722	0.022604	-0.03304	-0.00548	-0.00756	0.003021	-0.00631	-0.00499
124	0.619028	0.320501	0.143228	0.089941	0.609578	0.323388	0.157015	0.103126		124.2	0.026354	0.026374	0.021717	0.020327	0.021749	0.022639	-0.03388	-0.01056	0.002517	0.001821	-0.00508	0.006759
124.2	0.619907	0.320979	0.143448	0.09008	0.610648	0.323116	0.156227	0.103292		124.4	0.026393	0.026409	0.021751	0.020359	0.021777	0.022674	-0.02449	-0.01031	-0.00803	0.00229	0.001115	0.00284
124.4	0.620787	0.321456	0.143668	0.090219	0.612769	0.323533	0.156949	0.103594		124.6	0.026431	0.026444	0.021785	0.02039	0.021804	0.022709	-0.03672	-0.01321	-0.00168	0.004719	-0.00346	-0.00314
124.6	0.621666	0.321934	0.143888	0.090359	0.613624	0.323195	0.156003	0.102049		124.8	0.02647	0.026478	0.021819	0.020421	0.021831	0.022743	-0.0317	-0.01826	0.000945	8.99e-05	0.002135	0.003607
124.8	0.622544	0.322411	0.144109	0.090498	0.613818	0.323948	0.156219	0.102915		125	0.026508	0.026513	0.021853	0.020452	0.021859	0.022778	-0.03507	-0.00697	-0.00484	-0.00356	-0.0095	-0.00067
125	0.623423	0.322888	0.144329	0.090637	0.614584	0.324388	0.156773	0.102706		125.2	0.026546	0.026548	0.021887	0.020483	0.021886	0.022813	-0.02109	-0.01459	-0.00265	-0.00177	0.002955	-2.45e-05
125.2	0.624301	0.323365	0.144549	0.090777	0.615108	0.324114	0.156905	0.101302		125.4	0.026585	0.026582	0.021921	0.020514	0.021913	0.022848	-0.02078	-0.01746	-0.00353	0.005024	0.004307	-0.00522
125.4	0.625178	0.323842	0.144769	0.090916	0.61539	0.32344	0.156658	0.099703		125.6	0.026623	0.026617	0.021955	0.020545	0.021941	0.022883	-0.03277	-0.00488	-0.00281	-0.00585	0.00606	0.002342
125.6	0.626055	0.324319	0.144989	0.091055	0.615939	0.323825	0.156586	0.099522		125.8	0.026661	0.026652	0.021989	0.020576	0.021968	0.022917	-0.02535	-0.01451	-0.01312	0.001444	0.002695	-0.00065
125.8	0.626932	0.324796	0.145208	0.091194	0.61702	0.324806	0.156776	0.098642		126	0.026699	0.026686	0.022023	0.020607	0.021995	0.022952	-0.031	-0.0147	-0.00555	-0.00319	0.002619	-0.0041
126	0.627809	0.325272	0.145428	0.091334	0.617178	0.324272	0.157591	0.097563		126.2	0.026738	0.026721	0.022057	0.020638	0.022023	0.022987	-0.02002	-0.01408	-0.00427	-0.0053	-0.00054	-2.78e-05
126.2	0.628685	0.325749	0.145648	0.091473	0.616914	0.324805	0.158287	0.096202		126.4	0.026776	0.026756	0.022091	0.020669	0.02205	0.023022	-0.03417	-0.01499	-0.00436	0.003372	0.005447	-0.00834
126.4	0.629561	0.326225	0.145868	0.091612	0.618174	0.325456	0.159347	0.096481		126.6	0.026814	0.02679	0.022126	0.0207	0.022077	0.023056	-0.02304	-0.01583	-0.00842	-0.01076	0.000422	0.001616
126.6	0.630437	0.326701	0.146088	0.091751	0.619075	0.326004	0.159589	0.09566		126.8	0.026852	0.026825	0.02216	0.020732	0.022104	0.023091	-0.03426	-0.00766	-0.00868	-0.00933	-0.0004	-0.00275
126.8	0.631312	0.327177	0.146308	0.09189	0.619724	0.326814	0.160408	0.095776		127	0.026891	0.026859	0.022194	0.020763	0.022131	0.023126	-0.02733	-0.01313	-0.00518	-0.00014	0.008026	-0.00032
127	0.632187	0.327653	0.146527	0.092029	0.620164	0.326982	0.160815	0.096632		127.2	0.026929	0.026894	0.022228	0.020794	0.022159	0.023161	-0.03207	-0.0136	-0.00685	-0.00047	-0.00143	0.003529
127.2	0.633061	0.328129	0.146747	0.092169	0.619247	0.326605	0.160284	0.09718		127.4	0.026967	0.026928	0.022262	0.020825	0.022186	0.023195	-0.03093	-0.01705	0.000318	-0.00352	-0.00484	0.001992
127.4	0.633935	0.328605	0.146967	0.092308	0.621047	0.32745	0.161614	0.09865		127.6	0.027005	0.026963	0.022296	0.020856	0.022213	0.02323	-0.03214	-0.01123	-0.00261	-0.00344	0.000525	-0.00719
127.6	0.634809	0.329081	0.147186	0.092447	0.621971	0.328362	0.161598	0.099977		127.8	0.027043	0.026997	0.02233	0.020887	0.02224	0.023265	-0.03161	-0.01444	-0.01057	0.001459	0.000815	-0.00105
127.8	0.635683	0.329556	0.147406	0.092586	0.622295	0.329598	0.16228	0.100841		128	0.027082	0.027032	0.022364	0.020918	0.022267	0.0233	-0.02764	-0.00399	-0.00886	-0.01132	0.007397	0.001326
128	0.636556	0.330032	0.147626	0.092725	0.622437	0.330166	0.162023	0.101712		128.2	0.02712	0.027066	0.022398	0.020949	0.022294	0.023334	-0.03465	-0.00564	-0.01041	-0.00696	0.002263	-0.00384
128.2	0.637429	0.330507	0.147845	0.092864	0.6238	0.330917	0.162532	0.102823		128.4	0.027158	0.0271	0.022432	0.02098	0.022321	0.023369	-0.02769	-0.00728	-0.00172	0.005855	-0.00145	0.007798
128.4	0.638301	0.330982	0.148065	0.093003	0.625255	0.331156	0.163617	0.104108		128.6	0.027196	0.027135	0.022466	0.021011	0.022348	0.023404	-0.02736	-0.01522	-0.00152	-0.0011	-0.0042	0.006307
128.6	0.639173	0.331457	0.148284	0.093142	0.625516	0.331629	0.163975	0.105293		128.8	0.027234	0.027169	0.0225	0.021042	0.022375	0.023438	-0.03087	-0.00962	-0.01154	0.000811	-0.00257	0.010664
128.8	0.640045	0.331932	0.148503	0.093281	0.626774	0.332251	0.164053	0.106084		129	0.027272	0.027203	0.022534	0.021073	0.022402	0.023473	-0.02896	-0.01385	-0.00484	0.007977	-0.0048	0.002375
129	0.640916	0.332407	0.148723	0.09342	0.627249	0.333325	0.164466	0.105654		129.2	0.02731	0.027238	0.022568	0.021104	0.022429	0.023508	-0.03149	-0.00806	0.003488	-0.00638	-0.00788	0.006374
129.2	0.641787	0.332882	0.148942	0.093559	0.627465	0.333741	0.164387	0.105692		129.4	0.027348	0.027272	0.022602	0.021135	0.022456	0.023542	-0.02766	-0.00698	0.009829	0.000624	-0.00116	0.00632
129.4	0.642658	0.333356	0.149162	0.093698	0.628064	0.333789	0.163728	0.105803		129.6	0.027386	0.027306	0.022636	0.021166	0.022483	0.023577	-0.02429	-0.01173	0.000688	-0.00054	0.002322	-0.00435
129.6	0.643529	0.333831	0.149381	0.093837	0.62909	0.334155	0.164337	0.105657		129.8	0.027424	0.02734	0.02267	0.021197	0.02251	0.023612	-0.03613	-0.00487	-0.00769	-0.00139	0.000195	0.000199
129.8	0.644399	0.334305	0.1496	0.093975	0.629869	0.335155	0.164391	0.105042		130	0.027463	0.027375	0.022704	0.021228	0.022537	0.023646	-0.02657	-0.0087	-0.00246	-0.00287	0.003541	-0.00232
130	0.645268	0.334779	0.149819	0.094114	0.629544	0.335266	0.164974	0.103792		130.2	0.027501	0.027409	0.022738	0.021259	0.022563	0.023681	-0.02782	-0.00833	0.002423	-0.00438	0.006001	0.006727
130.2	0.646138	0.335254	0.150039	0.094253	0.630455	0.335379	0.165792	0.103121		130.4	0.027539	0.027443	0.022772	0.02129	0.02259	0.023716	-0.02693	-0.01152	-0.00358	-0.00975	-0.00302	0.003458
130.4	0.647007	0.335728	0.150258	0.094392	0.632078	0.335822	0.166045	0.103733		130.6	0.027577	0.027477	0.022806	0.021321	0.022617	0.02375	-0.03029	-0.01049	-0.00158	0.006552	-0.00234	0.000396
130.6	0.647875	0.336202	0.150477	0.094531	0.633369	0.336562	0.166637	0.102964		130.8	0.027615	0.027511	0.02284	0.021352	0.022644	0.023785	-0.03085	-0.00363	0.001493	0.002582	-0.00308	0.006182
130.8	0.648744	0.336675	0.150696	0.09467	0.634648	0.337092	0.167023	0.103228		131	0.027653	0.027545	0.022874	0.021383	0.022671	0.02382	-0.03198	-0.02506	-0.00247	0.000262	-0.00491	0.008469
131	0.649612	0.337149	0.150915	0.094808	0.635737	0.33717	0.167173	0.103737		131.2	0.027691	0.027579	0.022908	0.021414	0.022697	0.023854	-0.02497	-0.00822	-0.00385	-0.00027	0.007376	0.004118
131.2	0.650479	0.337623	0.151134	0.094947	0.637116	0.337956	0.167103	0.104514		131.4	0.027728	0.027613	0.022942	0.021444	0.022724	0.023889	-0.02555	-0.00626	0.001639	0.005943	-0.00186	0.004261
131.4	0.651347	0.338096	0.151353	0.095086	0.639723	0.339082	0.168131	0.104878		131.6	0.027766	0.027647	0.022976	0.021475	0.022751	0.023924	-0.02834	-0.00727	-0.01107	0.002908	-0.00475	-0.00324
131.6	0.652214	0.338569	0.151572	0.095225	0.639951	0.339895	0.167924	0.105295		131.8	0.027804	0.027682	0.02301	0.021506	0.022778	0.023958	-0.02215	-0.01091	-0.00625	0.005596	0.001073	0.014344
131.8	0.65308	0.339043	0.151791	0.095363	0.640774	0.3406	0.16911	0.105094		132	0.027842	0.027715	0.023044	0.021537	0.022804	0.023993	-0.0259	-0.01032	0.004495	-0.00559	0.001835	-0.00645
132	0.653947	0.339516	0.15201	0.095502	0.642787	0.341623	0.169288	0.106198		132.2	0.02788	0.027749	0.023078	0.021568	0.022831	0.024027	-0.03111	-0.01082	-0.00802	-0.0035	-0.00029	0.006857
132.2	0.654812	0.339989	0.152229	0.095641	0.644078	0.341256	0.169312	0.106829		132.4	0.027918	0.027783	0.023112	0.021599	0.022857	0.024062	-0.03068	-0.00996	-0.00398	-0.00173	0.00714	0.003228
132.4	0.655678	0.340461	0.152448	0.095779	0.646331	0.341684	0.170506	0.107594		132.6	0.027956	0.027817	0.023146	0.02163	0.022884	0.024097	-0.02513	-0.01159	-0.00564	-0.00034	0.006222	0.004887
132.6	0.656543	0.340934	0.152667	0.095918	0.646899	0.342581	0.170555	0.107869		132.8	0.027994	0.027851	0.02318	0.021661	0.022911	0.024131	-0.0316	-0.00376	-0.00147	0.000427	-0.00517	-0.00181
132.8	0.657408	0.341407	0.152885	0.096057	0.649157	0.343695	0.171058	0.108591		133	0.028032	0.027885	0.023214	0.021692	0.022937	0.024166	-0.0222	-0.00549	-0.00513	-0.00719	0.010669	0.002828
133	0.658273	0.341879	0.153104	0.096195	0.649459	0.345525	0.171237	0.10925		133.2	0.02807	0.027919	0.023248	0.021723	0.022964	0.0242	-0.02797	-0.00912	-0.00589	-0.00564	0.00345	0.0055
133.2	0.659137	0.342352	0.153323	0.096334	0.650581	0.346092	0.170734	0.110008		133.4	0.028107	0.027953	0.023282	0.021754	0.02299	0.024235	-0.03518	-0.01461	-0.00979	-0.00237	-0.00261	0.010815
133.4	0.660001	0.342824	0.153542	0.096472	0.650869	0.346986	0.171002	0.110523		133.6	0.028145	0.027987	0.023316	0.021784	0.023017	0.02427	-0.02778	-0.00486	-0.00535	-0.00721	0.001378	0.004093
133.6	0.660865	0.343296	0.15376	0.096611	0.651529	0.34671	0.171155	0.110469		133.8	0.028183	0.02802	0.02335	0.021815	0.023043	0.024304	-0.02157	-0.01236	-0.00205	-0.00183	0.000239	0.000768
133.8	0.661728	0.343768	0.153979	0.09675	0.651327	0.347222	0.170839	0.110214		134	0.028221	0.028054	0.023384	0.021846	0.02307	0.024339	-0.02871	-0.00444	-0.00281	-0.00301	0.004295	0.006015
134	0.662591	0.34424	0.154197	0.096888	0.651984	0.346944	0.171352	0.110283		134.2	0.028259	0.028088	0.023418	0.021877	0.023096	0.024373	-0.02761	-0.00807	0.003638	0.005651	-0.00918	7.99e-05
134.2	0.663453	0.344712	0.154416	0.097027	0.652821	0.347036	0.171642	0.110917		134.4	0.028296	0.028122	0.023452	0.021908	0.023123	0.024408	-0.03094	-0.00868	-0.00167	-0.0019	-0.00271	-0.00145
134.4	0.664315	0.345184	0.154635	0.097165	0.653245	0.347099	0.171338	0.111136		134.6	0.028334	0.028156	0.023486	0.021939	0.023149	0.024442	-0.02512	-0.01613	0.002934	-0.00029	-0.00139	0.003001
134.6	0.665177	0.345655	0.154853	0.097304	0.653521	0.346434	0.171534	0.110775		134.8	0.028372	0.028189	0.02352	0.02197	0.023175	0.024477	-0.03019	-0.00855	0.004922	0.002383	0.000295	0.000516
134.8	0.666039	0.346127	0.155072	0.097442	0.653907	0.345599	0.170763	0.110768		135	0.02841	0.028223	0.023554	0.022001	0.023202	0.024511	-0.03953	-0.00345	-0.00432	-0.0027	0.000264	-0.0018
135	0.6669	0.346598	0.15529	0.09758	0.653986	0.344583	0.170461	0.110314		135.2	0.028447	0.028257	0.023588	0.022031	0.023228	0.024546	-0.0324	-0.0046	-0.00616	0.003308	0.006031	0.007954
135.2	0.667761	0.347069	0.155508	0.097719	0.654943	0.344815	0.169947	0.110248		135.4	0.028485	0.02829	0.023622	0.022062	0.023254	0.024581	-0.03604	-0.00747	-0.00122	0.001615	0.000523	-0.00106
135.4	0.668621	0.34754	0.155727	0.097857	0.655186	0.34554	0.170698	0.109659		135.6	0.028523	0.028324	0.023656	0.022093	0.023281	0.024615	-0.02443	-0.00625	-0.00731	-0.00189	0.007774	0.003436
135.6	0.669481	0.348011	0.155945	0.097996	0.655626	0.346624	0.171183	0.109794		135.8	0.02856	0.028357	0.02369	0.022124	0.023307	0.02465	-0.02	-0.00991	-0.00553	-0.00147	0.001499	0.008136
135.8	0.670341	0.348482	0.156163	0.098134	0.65642	0.346746	0.171066	0.108699		136	0.028598	0.028391	0.023723	0.022155	0.023333	0.024684	-0.03042	-0.00234	0.004598	-0.0009	0.003119	-0.00143
136	0.671201	0.348953	0.156382	0.098272	0.657692	0.347995	0.17116	0.109946		136.2	0.028636	0.028425	0.023757	0.022186	0.02336	0.024719	-0.03116	-0.01184	-0.00298	-0.00041	0.005436	0.000146
136.2	0.67206	0.349424	0.1566	0.098411	0.659254	0.348342	0.171527	0.110663		136.4	0.028673	0.028458	0.023791	0.022216	0.023386	0.024753	-0.02742	-0.0133	-0.0018	0.001644	-0.01069	0.007786
136.4	0.672919	0.349894	0.156818	0.098549	0.660255	0.3493	0.171205	0.110322		136.6	0.028711	0.028492	0.023825	0.022247	0.023412	0.024788	-0.03917	-0.01031	-0.00168	0.00525	0.0083	0.014862
136.6	0.673777	0.350365	0.157036	0.098687	0.660189	0.350129	0.170669	0.110171		136.8	0.028749	0.028525	0.023859	0.022278	0.023438	0.024822	-0.02306	-0.01174	0.001033	-0.00587	0.002735	0.00571
136.8	0.674635	0.350835	0.157254	0.098826	0.663046	0.35183	0.171933	0.110966		137	0.028786	0.028559	0.023893	0.022309	0.023464	0.024857	-0.02795	-0.01006	0.001363	0.002241	0.004216	0.010736
137	0.675493	0.351305	0.157473	0.098964	0.664126	0.353233	0.172414	0.110752		137.2	0.028824	0.028592	0.023927	0.02234	0.02349	0.024891	-0.02879	-0.01158	-0.01582	-0.00307	0.009978	0.005928
137.2	0.676351	0.351775	0.157691	0.099102	0.66462	0.353342	0.172518	0.110572		137.4	0.028862	0.028625	0.023961	0.02237	0.023517	0.024926	-0.02616	-0.00414	0.000345	0.009041	0.006008	4.23e-05
137.4	0.677208	0.352245	0.157909	0.099241	0.665865	0.354116	0.173806	0.110497		137.6	0.028899	0.028659	0.023995	0.022401	0.023543	0.02496	-0.03204	-0.01461	-0.00388	-0.00787	-0.00413	0.012351
137.6	0.678065	0.352715	0.158127	0.099379	0.668306	0.353826	0.174349	0.111427		137.8	0.028937	0.028692	0.024029	0.022432	0.023569	0.024994	-0.03234	-0.01259	-0.0087	-0.0005	-0.00184	0.009958
137.8	0.678921	0.353185	0.158345	0.099517	0.669706	0.354313	0.174523	0.111654		138	0.028974	0.028726	0.024063	0.022463	0.023595	0.025029	-0.02809	-0.00982	-0.00605	-0.00249	0.005869	0.010056
138	0.679777	0.353654	0.158563	0.099655	0.67123	0.354588	0.175038	0.112084		138.2	0.029012	0.028759	0.024097	0.022494	0.023621	0.025063	-0.02699	-0.01409	0.010447	-0.00176	-8.25e-06	0.003248
138.2	0.680633	0.354124	0.158781	0.099793	0.670908	0.354457	0.174635	0.111869		138.4	0.029049	0.028792	0.02413	0.022524	0.023647	0.025098	-0.02191	-0.01056	-0.0133	0.002527	0.005102	-0.00069
138.4	0.681488	0.354593	0.158998	0.099931	0.671295	0.353722	0.174631	0.111756		138.6	0.029087	0.028826	0.024164	0.022555	0.023673	0.025132	-0.02869	-0.01146	-0.00256	-0.00329	0.002846	-0.00075
138.6	0.682343	0.355063	0.159216	0.10007	0.672092	0.353005	0.174429	0.112558		138.8	0.029124	0.028859	0.024198	0.022586	0.023699	0.025167	-0.03093	-0.01051	-0.0003	-0.00023	0.007031	0.006101
138.8	0.683198	0.355532	0.159434	0.100208	0.67281	0.352818	0.173643	0.112832		139	0.029162	0.028892	0.024232	0.022617	0.023725	0.025201	-0.02907	-0.00747	-0.00331	-0.01042	0.000378	0.001796
139	0.684053	0.356001	0.159652	0.100346	0.67424	0.353291	0.174723	0.113283		139.2	0.029199	0.028925	0.024266	0.022647	0.023751	0.025236	-0.03347	-0.01185	-0.00482	-0.00942	0.000724	0.011558
139.2	0.684907	0.35647	0.15987	0.100484	0.675366	0.355272	0.175468	0.114383		139.4	0.029237	0.028959	0.0243	0.022678	0.023777	0.02527	-0.02947	-0.01335	0.001093	-0.00289	0.00421	0.001242
139.4	0.68576	0.356939	0.160087	0.100622	0.675739	0.355429	0.175242	0.113539		139.6	0.029274	0.028992	0.024334	0.022709	0.023803	0.025304	-0.03107	-0.00805	-0.01012	0.004112	0.008005	0.006014
139.6	0.686614	0.357407	0.160305	0.10076	0.6767	0.355702	0.17518	0.113667		139.8	0.029312	0.029025	0.024368	0.02274	0.023829	0.025339	-0.02546	-0.01175	0.0014	0.003365	0.000701	0.003156
139.8	0.687467	0.357876	0.160523	0.100898	0.677958	0.35606	0.174809	0.114454		140	0.029349	0.029058	0.024402	0.02277	0.023855	0.025373	-0.03117	-0.00948	-0.00494	-0.00624	0.009169	0.003154
140	0.68832	0.358344	0.16074	0.101036	0.678792	0.357831	0.175189	0.115371		140.2	0.029387	0.029091	0.024435	0.022801	0.02388	0.025408	-0.02393	-0.0116	-0.00528	0.003052	0.004391	0.002776
140.2	0.689172	0.358813	0.160958	0.101174	0.67947	0.358879	0.174981	0.115644		140.4	0.029424	0.029124	0.024469	0.022832	0.023906	0.025442	-0.02577	-0.00517	0.000431	0.001762	0.0023	-0.00125
140.4	0.690024	0.359281	0.161176	0.101312	0.679177	0.359802	0.174345	0.115338		140.6	0.029461	0.029157	0.024503	0.022862	0.023932	0.025476	-0.03285	-0.00942	-0.00106	0.004095	0.002067	0.005591
140.6	0.690876	0.359749	0.161393	0.10145	0.679576	0.360922	0.175339	0.115556		140.8	0.029499	0.029191	0.024537	0.022893	0.023958	0.025511	-0.02476	-0.01342	0.000361	0.003519	0.003544	0.004568
140.8	0.691727	0.360217	0.161611	0.101588	0.680709	0.362198	0.176081	0.114845		141	0.029536	0.029224	0.024571	0.022924	0.023984	0.025545	-0.03793	-0.01014	-0.00693	-0.00028	-0.00122	0.00403
141	0.692578	0.360685	0.161828	0.101726	0.681353	0.362961	0.176133	0.11417		141.2	0.029574	0.029257	0.024605	0.022955	0.024009	0.02558	-0.02867	-0.0049	-0.00159	-0.00125	-0.00162	-0.0001
141.2	0.693429	0.361153	0.162045	0.101864	0.682468	0.3634	0.176217	0.113632		141.4	0.029611	0.02929	0.024639	0.022985	0.024035	0.025614	-0.0308	-0.00095	0.001196	0.001086	0.004619	-0.00168
141.4	0.694279	0.36162	0.162263	0.102002	0.684921	0.363733	0.176459	0.11424		141.6	0.029648	0.029323	0.024673	0.023016	0.024061	0.025648	-0.02652	-0.00425	-0.00452	-0.00138	0.01404	0.000692
141.6	0.695129	0.362088	0.16248	0.10214	0.686653	0.364254	0.176671	0.114484		141.8	0.029686	0.029356	0.024706	0.023047	0.024086	0.025683	-0.0295	-0.0049	0.004684	0.004926	-0.0043	0.001534
141.8	0.695979	0.362555	0.162698	0.102278	0.687938	0.365084	0.17674	0.114309		142	0.029723	0.029389	0.02474	0.023077	0.024112	0.025717	-0.02496	-0.00677	0.001565	-0.00108	0.000384	0.005228
142	0.696829	0.363023	0.162915	0.102415	0.688935	0.365447	0.177065	0.11415		142.2	0.02976	0.029422	0.024774	0.023108	0.024138	0.025751	-0.03008	-0.01021	-0.00651	0.009722	-0.00073	-0.00698
142.2	0.697678	0.36349	0.163132	0.102553	0.689429	0.36495	0.176797	0.114049		142.4	0.029798	0.029454	0.024808	0.023139	0.024163	0.025786	-0.0252	-0.01369	-0.00116	0.00522	-0.00198	0.007007
142.4	0.698526	0.363957	0.163349	0.102691	0.691667	0.366387	0.178134	0.115339		142.6	0.029835	0.029487	0.024842	0.023169	0.024189	0.02582	-0.02311	-0.00914	-0.00597	0.004586	0.008077	0.004234
142.6	0.699375	0.364424	0.163567	0.102829	0.692811	0.366346	0.177925	0.115915		142.8	0.029872	0.02952	0.024876	0.0232	0.024215	0.025855	-0.02984	-0.00815	-0.00159	0.002731	0.007835	0.005994
142.8	0.700223	0.364891	0.163784	0.102967	0.693425	0.366342	0.17778	0.115636		143	0.029909	0.029553	0.024909	0.023231	0.02424	0.025889	-0.02628	-0.00953	0.002408	0.00392	-5.16e-05	0.00842
143	0.701071	0.365357	0.164001	0.103104	0.693992	0.366801	0.178839	0.115197		143.2	0.029947	0.029586	0.024943	0.023261	0.024266	0.025923	-0.02557	-0.01113	-0.00693	0.004056	-0.00173	0.0067
143.2	0.701918	0.365824	0.164218	0.103242	0.694232	0.367106	0.178616	0.114756		143.4	0.029984	0.029619	0.024977	0.023292	0.024291	0.025958	-0.02261	-0.01329	-0.00332	-0.00207	0.000698	0.017965
143.4	0.702765	0.366291	0.164435	0.10338	0.693747	0.365553	0.177552	0.113285		143.6	0.030021	0.029651	0.025011	0.023323	0.024317	0.025992	-0.03642	-0.0138	-0.01159	0.005829	0.005269	0.002962
143.6	0.703612	0.366757	0.164652	0.103518	0.694084	0.365582	0.178019	0.11411		143.8	0.030058	0.029684	0.025045	0.023353	0.024342	0.026026	-0.03159	-0.01732	-0.00243	0.005615	0.002334	0.001544
143.8	0.704458	0.367223	0.164869	0.103655	0.694923	0.36697	0.178616	0.114495		144	0.030096	0.029717	0.025079	0.023384	0.024368	0.02606	-0.02672	-0.00984	0.000177	0.002241	0.007629	0.001885
144	0.705304	0.367689	0.165086	0.103793	0.694553	0.367642	0.178732	0.11373		144.2	0.030133	0.02975	0.025112	0.023414	0.024393	0.026095	-0.02429	0.001472	-0.00693	0.002419	0.00743	0.005229
144.2	0.70615	0.368155	0.165303	0.103931	0.694894	0.368481	0.178538	0.114236		144.4	0.03017	0.029782	0.025146	0.023445	0.024419	0.026129	-0.0311	-0.00388	-0.00076	0.003546	0.000636	0.01263
144.4	0.706995	0.368621	0.16552	0.104068	0.694572	0.368004	0.178058	0.113633		144.6	0.030207	0.029815	0.02518	0.023476	0.024444	0.026163	-0.0282	-0.01365	-0.00731	0.010974	0.004902	0.006661
144.6	0.70784	0.369087	0.165737	0.104206	0.694834	0.368626	0.178101	0.113347		144.8	0.030244	0.029848	0.025214	0.023506	0.02447	0.026198	-0.02491	-0.0104	-0.00885	-0.00042	0.003509	0.005893
144.8	0.708685	0.369553	0.165954	0.104344	0.695669	0.369472	0.177463	0.113132		145	0.030281	0.02988	0.025248	0.023537	0.024495	0.026232	-0.02842	-0.00561	0.004167	0.010616	0.004112	0.00903
145	0.709529	0.370019	0.166171	0.104481	0.697294	0.370226	0.177887	0.113833		145.2	0.030319	0.029913	0.025282	0.023567	0.02452	0.026266	-0.03192	-0.01035	-0.00097	0.004579	-0.00074	0.008863
145.2	0.710373	0.370484	0.166387	0.104619	0.698393	0.370995	0.178177	0.114237		145.4	0.030356	0.029946	0.025315	0.023598	0.024546	0.0263	-0.0188	-0.00313	-0.00561	-0.00158	0.009894	0.004778
145.4	0.711217	0.370949	0.166604	0.104756	0.69893	0.37098	0.177958	0.115116		145.6	0.030393	0.029978	0.025349	0.023629	0.024571	0.026335	-0.0297	-0.00708	-0.00247	9.04e-05	0.007264	-0.0032
145.6	0.712061	0.371415	0.166821	0.104894	0.700323	0.372134	0.179403	0.11479		145.8	0.03043	0.030011	0.025383	0.023659	0.024596	0.026369	-0.02091	-0.01323	0.002651	0.011173	-0.00059	0.004131
145.8	0.712904	0.37188	0.167038	0.105031	0.702127	0.373562	0.18022	0.116069		146	0.030467	0.030043	0.025417	0.02369	0.024622	0.026403	-0.02458	0.004316	-0.00404	-0.00293	0.008256	0.00279
146	0.713746	0.372345	0.167254	0.105169	0.703748	0.373829	0.180695	0.116508		146.2	0.030504	0.030076	0.025451	0.02372	0.024647	0.026438	-0.02369	-0.00674	-0.00197	-0.00834	0.013339	0.009054
146.2	0.714589	0.37281	0.167471	0.105306	0.704908	0.374709	0.181248	0.117564		146.4	0.030541	0.030108	0.025484	0.023751	0.024672	0.026472	-0.0256	-0.00514	-0.00225	0.007504	0.00929	0.006581
146.4	0.715431	0.373274	0.167687	0.105444	0.705649	0.375906	0.182132	0.11796		146.6	0.030578	0.030141	0.025518	0.023782	0.024697	0.026506	-0.02188	-0.00552	-0.00189	0.002357	0.007551	0.009343
146.6	0.716273	0.373739	0.167904	0.105581	0.705984	0.374683	0.18102	0.117635		146.8	0.030615	0.030173	0.025552	0.023812	0.024723	0.02654	-0.03038	-0.00668	0.005757	-0.00265	0.005066	0.006791
146.8	0.717114	0.374204	0.168121	0.105719	0.706004	0.374471	0.180822	0.116431		147	0.030652	0.030206	0.025586	0.023843	0.024748	0.026575	-0.02933	-0.00907	0.007162	0.004082	0.007979	0.005815
147	0.717955	0.374668	0.168337	0.105856	0.706349	0.373643	0.181544	0.116462		147.2	0.030689	0.030238	0.025619	0.023873	0.024773	0.026609	-0.02835	-0.00539	0.000986	-0.00378	-0.00504	0.002168
147.2	0.718796	0.375132	0.168554	0.105994	0.706588	0.372856	0.181245	0.116247		147.4	0.030726	0.030271	0.025653	0.023904	0.024798	0.026643	-0.02595	-0.00592	-0.00356	-0.00513	0.00759	0.007747
147.4	0.719636	0.375597	0.16877	0.106131	0.706569	0.37234	0.181596	0.116386		147.6	0.030763	0.030303	0.025687	0.023934	0.024823	0.026677	-0.01607	-0.00106	-0.00154	-0.00086	0.010736	-0.00043
147.6	0.720476	0.376061	0.168986	0.106268	0.707654	0.373077	0.182902	0.116931		147.8	0.0308	0.030335	0.025721	0.023965	0.024848	0.026711	-0.02401	-0.0073	-0.00402	0.005581	-0.00202	0.010861
147.8	0.721316	0.376525	0.169203	0.106406	0.70933	0.374562	0.183591	0.117138		148	0.030837	0.030368	0.025755	0.023995	0.024874	0.026746	-0.01996	-0.01113	-0.00437	-0.00236	0.008481	0.008171
148	0.722155	0.376989	0.169419	0.106543	0.710374	0.374364	0.183106	0.117132		148.2	0.030874	0.0304	0.025788	0.024026	0.024899	0.02678	-0.01697	-0.00606	-0.00702	0.00587	0.005976	0.008601
148.2	0.722994	0.377452	0.169635	0.10668	0.710699	0.375128	0.18259	0.117106		148.4	0.030911	0.030432	0.025822	0.024056	0.024924	0.026814	-0.01981	-0.01395	-0.00019	0.0078	-0.0012	0.001465
148.4	0.723833	0.377916	0.169852	0.106818	0.710879	0.376032	0.182474	0.117551		148.6	0.030948	0.030465	0.025856	0.024087	0.024949	0.026848	-0.02268	-0.00858	-1.95e-05	-0.00121	0.001947	0.008513
148.6	0.724672	0.37838	0.170068	0.106955	0.712051	0.378135	0.182938	0.118922		148.8	0.030985	0.030497	0.02589	0.024117	0.024974	0.026882	-0.01736	-0.00904	0.004154	-0.00087	0.007403	0.004664
148.8	0.72551	0.378843	0.170284	0.107092	0.713112	0.379188	0.182984	0.11947		149	0.031022	0.030529	0.025923	0.024148	0.024999	0.026917	-0.02165	-0.0073	-0.00135	-0.00017	0.013745	-0.00242
149	0.726347	0.379306	0.1705	0.107229	0.714195	0.379791	0.18453	0.120014		149.2	0.031059	0.030561	0.025957	0.024178	0.025024	0.026951	-0.02024	-0.00605	0.003021	-0.00014	0.005642	0.006766
149.2	0.727185	0.37977	0.170716	0.107367	0.714919	0.381435	0.185066	0.120317		149.4	0.031096	0.030594	0.025991	0.024209	0.025049	0.026985	-0.0214	-0.00857	-0.01177	0.005882	6.42e-05	0.000139
149.4	0.728022	0.380233	0.170933	0.107504	0.714757	0.381097	0.184875	0.120407		149.6	0.031132	0.030626	0.026025	0.024239	0.025074	0.027019	-0.02178	-0.00384	-0.00016	-0.00372	0.018978	0.01673
149.6	0.728859	0.380696	0.171149	0.107641	0.716902	0.382092	0.186243	0.121308		149.8	0.031169	0.030658	0.026058	0.02427	0.025099	0.027053	-0.02538	-0.00539	-0.00417	0.000159	0.008928	0.010815
149.8	0.729695	0.381158	0.171365	0.107778	0.718854	0.384153	0.186036	0.122382		150	0.031206	0.03069	0.026092	0.0243	0.025124	0.027087	-0.01868	-0.00569	-0.00545	0.003417	0.01016	0.004899
150	0.730531	0.381621	0.171581	0.107916	0.719407	0.383915	0.185776	0.122428		150.2	0.031243	0.030722	0.026126	0.024331	0.025148	0.027122	-0.01881	-0.00723	-0.00042	0.002362	-0.01192	0.006886
150.2	0.731367	0.382084	0.171797	0.108053	0.720769	0.384532	0.186116	0.122471		150.4	0.03128	0.030754	0.02616	0.024361	0.025173	0.027156	-0.02277	-0.00702	-0.00123	-0.0043	0.003404	0.010634
150.4	0.732203	0.382546	0.172013	0.10819	0.721529	0.384617	0.18671	0.122145		150.6	0.031317	0.030787	0.026193	0.024392	0.025198	0.02719	-0.01384	-0.01039	-0.00406	0.001048	0.002895	0.009786
150.6	0.733038	0.383009	0.172229	0.108327	0.722973	0.384116	0.185734	0.121502		150.8	0.031353	0.030819	0.026227	0.024422	0.025223	0.027224	-0.0143	-0.00947	0.000518	-0.00339	0.005082	0.012724
150.8	0.733872	0.383471	0.172445	0.108464	0.723971	0.384181	0.186195	0.120622		151	0.03139	0.030851	0.026261	0.024453	0.025248	0.027258	-0.02426	-0.00334	-0.00469	0.006161	0.008302	0.010142
151	0.734707	0.383933	0.17266	0.108601	0.724855	0.38434	0.187212	0.120692		151.2	0.031427	0.030883	0.026295	0.024483	0.025273	0.027292	-0.01917	-0.00838	-0.00314	0.001159	0.008021	0.015646
151.2	0.735541	0.384395	0.172876	0.108738	0.725204	0.384436	0.186899	0.120076		151.4	0.031464	0.030915	0.026328	0.024514	0.025297	0.027326	-0.0281	-0.00872	0.004125	0.000819	0.008503	0.003275
151.4	0.736375	0.384857	0.173092	0.108875	0.726014	0.384531	0.186722	0.119398		151.6	0.031501	0.030947	0.026362	0.024544	0.025322	0.027361	-0.02607	-0.01051	-0.0086	0.004508	0.005203	0.009135
151.6	0.737208	0.385319	0.173308	0.109012	0.727712	0.384877	0.186714	0.119953		151.8	0.031537	0.030979	0.026396	0.024574	0.025347	0.027395	-0.02366	-0.00211	-0.00124	-0.00844	0.005137	0.009547
151.8	0.738041	0.385781	0.173524	0.109149	0.72942	0.384915	0.186598	0.12064		152	0.031574	0.031011	0.026429	0.024605	0.025372	0.027429	-0.0311	-0.00779	0.000439	-0.00743	0.00353	0.003725
152	0.738874	0.386242	0.173739	0.109286	0.730395	0.385394	0.186829	0.120702		152.2	0.031611	0.031043	0.026463	0.024635	0.025396	0.027463	-0.02134	-0.00111	-0.00467	0.004895	0.002414	0.00222
152.2	0.739707	0.386704	0.173955	0.109423	0.730408	0.38639	0.186933	0.120254		152.4	0.031647	0.031074	0.026497	0.024666	0.025421	0.027497	-0.01804	-0.00794	-0.00268	0.002052	0.011029	0.008709
152.4	0.740539	0.387165	0.174171	0.10956	0.731177	0.387154	0.187693	0.120725		152.6	0.031684	0.031106	0.026531	0.024696	0.025446	0.027531	-0.0195	-0.01206	0.003612	-0.00224	0.00978	-0.00027
152.6	0.741371	0.387626	0.174386	0.109697	0.731578	0.387825	0.187412	0.119798		152.8	0.031721	0.031138	0.026564	0.024727	0.02547	0.027565	-0.02332	-0.00433	0.003588	0.003742	0.012759	0.013768
152.8	0.742202	0.388088	0.174602	0.109834	0.733313	0.388071	0.188564	0.120066		153	0.031757	0.03117	0.026598	0.024757	0.025495	0.027599	-0.02668	-0.00399	-0.00175	0.001859	0.008527	-0.00429
153	0.743034	0.388549	0.174817	0.109971	0.733502	0.387821	0.188755	0.119481		153.2	0.031794	0.031202	0.026632	0.024787	0.02552	0.027633	-0.02241	-0.00285	-0.00807	-0.00322	-0.00094	0.007154
153.2	0.743864	0.38901	0.175033	0.110108	0.733895	0.387154	0.188596	0.118687		153.4	0.031831	0.031234	0.026665	0.024818	0.025544	0.027667	-0.02284	-0.00557	0.001629	0.011465	0.003975	0.009773
153.4	0.744695	0.38947	0.175248	0.110245	0.734012	0.386295	0.188122	0.118227		153.6	0.031867	0.031265	0.026699	0.024848	0.025569	0.027701	-0.02957	-0.00506	-0.0033	0.004812	0.003213	0.010166
153.6	0.745525	0.389931	0.175464	0.110382	0.735298	0.386317	0.188415	0.118139		153.8	0.031904	0.031297	0.026733	0.024879	0.025593	0.027735	-0.01526	-0.01235	-0.00344	0.003538	0.005668	0.003916
153.8	0.746355	0.390392	0.175679	0.110519	0.73553	0.387946	0.188507	0.117378		154	0.031941	0.031329	0.026766	0.024909	0.025618	0.02777	-0.02497	-0.00237	-0.00451	0.010274	0.002904	0.006681
154	0.747185	0.390852	0.175895	0.110655	0.735446	0.386993	0.188654	0.117186		154.2	0.031977	0.031361	0.0268	0.024939	0.025642	0.027804	-0.02145	-0.00704	-0.00521	0.00749	0.005788	0.014893
154.2	0.748014	0.391313	0.17611	0.110792	0.736639	0.388082	0.188714	0.116671		154.4	0.032014	0.031392	0.026834	0.02497	0.025667	0.027838	-0.01518	-0.00835	-0.00268	0.001467	0.000855	0.007113
154.4	0.748843	0.391773	0.176325	0.110929	0.736825	0.388642	0.188672	0.116597		154.6	0.03205	0.031424	0.026867	0.025	0.025691	0.027872	-0.02476	-0.00851	-0.00182	-0.00087	-0.00252	0.008972
154.6	0.749671	0.392233	0.17654	0.111066	0.737396	0.388013	0.187675	0.115944		154.8	0.032087	0.031456	0.026901	0.02503	0.025716	0.027906	-0.02219	-0.01098	-0.00257	-0.00406	0.006397	0.013216
154.8	0.750499	0.392693	0.176756	0.111203	0.738194	0.388165	0.188935	0.115543		155	0.032124	0.031487	0.026935	0.025061	0.02574	0.02794	-0.02767	-0.00547	0.003127	-0.00481	0.003018	0.0147
155	0.751327	0.393153	0.176971	0.111339	0.738541	0.38852	0.188405	0.115629		155.2	0.03216	0.031519	0.026969	0.025091	0.025765	0.027974	-0.02322	-0.00711	0.003921	-0.00078	0.006475	-0.00322
155.2	0.752155	0.393613	0.177186	0.111476	0.739538	0.388653	0.187722	0.11557		155.4	0.032197	0.031551	0.027002	0.025122	0.025789	0.028008	-0.01872	-0.00395	-0.00506	0.006744	0.011738	0.003642
155.4	0.752982	0.394072	0.177401	0.111613	0.740604	0.388102	0.186927	0.115531		155.6	0.032233	0.031582	0.027036	0.025152	0.025814	0.028042	-0.01886	0.002561	-0.00317	-0.00569	0.003985	0.005187
155.6	0.753809	0.394532	0.177616	0.11175	0.743102	0.389363	0.18787	0.117895		155.8	0.03227	0.031614	0.02707	0.025182	0.025838	0.028076	-0.02782	-0.003	0.011143	0.006148	0.007696	0.008726
155.8	0.754636	0.394991	0.177832	0.111886	0.74484	0.390488	0.188028	0.118547		156	0.032306	0.031645	0.027103	0.025213	0.025862	0.02811	-0.02444	-0.01196	-0.00297	-0.00028	0.005437	-0.00026
156	0.755462	0.395451	0.178047	0.112023	0.745763	0.391788	0.188014	0.118352		156.2	0.032343	0.031677	0.027137	0.025243	0.025887	0.028144	-0.00882	-0.00302	-0.00413	0.000533	0.005694	0.002268
156.2	0.756288	0.39591	0.178262	0.11216	0.747301	0.392805	0.188373	0.118661		156.4	0.032379	0.031708	0.02717	0.025273	0.025911	0.028178	-0.02447	-0.00989	-0.00362	0.004025	0.010052	-0.00022
156.4	0.757114	0.396369	0.178477	0.112296	0.749414	0.394109	0.189008	0.120222		156.6	0.032416	0.03174	0.027204	0.025303	0.025935	0.028212	-0.01658	-0.00824	-0.00579	0.003544	-0.00151	0.012957
156.6	0.757939	0.396828	0.178692	0.112433	0.751108	0.395789	0.189941	0.120657		156.8	0.032452	0.031771	0.027238	0.025334	0.02596	0.028246	-0.02795	-0.01051	0.002378	0.00204	0.007176	0.003808
156.8	0.758764	0.397287	0.178907	0.112569	0.753617	0.396961	0.191642	0.122434		157	0.032489	0.031803	0.027271	0.025364	0.025984	0.02828	-0.02196	-0.00493	-0.00096	0.002081	0.008545	0.003521
157	0.759589	0.397746	0.179121	0.112706	0.753495	0.397094	0.191783	0.122374		157.2	0.032525	0.031834	0.027305	0.025394	0.026008	0.028314	-0.01846	-0.00045	0.000847	0.004865	0.003032	0.000996
157.2	0.760413	0.398204	0.179336	0.112843	0.754434	0.396364	0.192214	0.123691		157.4	0.032561	0.031866	0.027339	0.025425	0.026032	0.028348	-0.01808	-0.00877	0.001339	0.002966	0.00263	0.008555
157.4	0.761237	0.398663	0.179551	0.112979	0.754326	0.397531	0.192389	0.124817		157.6	0.032598	0.031897	0.027372	0.025455	0.026057	0.028382	-0.0361	-0.00688	0.000315	0.001431	0.005489	0.010893
157.6	0.762061	0.399121	0.179766	0.113116	0.754667	0.397691	0.193317	0.125187		157.8	0.032634	0.031929	0.027406	0.025485	0.026081	0.028416	-0.02353	-0.00702	0.003056	0.006543	0.010527	0.002084
157.8	0.762884	0.39958	0.179981	0.113252	0.7553	0.399487	0.194589	0.126094		158	0.032671	0.03196	0.02744	0.025516	0.026105	0.02845	-0.02165	0.001344	0.004354	-0.00313	0.000687	0.013437
158	0.763707	0.400038	0.180196	0.113389	0.755946	0.400068	0.195077	0.127043		158.2	0.032707	0.031991	0.027473	0.025546	0.026129	0.028484	-0.01954	-0.00315	-0.01174	1.79e-05	0.004342	0.002849
158.2	0.76453	0.400496	0.18041	0.113525	0.756643	0.400458	0.195728	0.127382		158.4	0.032743	0.032023	0.027507	0.025576	0.026153	0.028518	-0.02429	-0.00824	0.002224	0.001723	-0.00624	0.005582
158.4	0.765352	0.400954	0.180625	0.113662	0.757189	0.400776	0.197117	0.128576		158.6	0.03278	0.032054	0.027541	0.025606	0.026177	0.028551	-0.02562	-0.00546	0.000756	0.006099	0.008016	0.005482
158.6	0.766174	0.401412	0.18084	0.113798	0.757265	0.400789	0.197928	0.128875		158.8	0.032816	0.032085	0.027574	0.025637	0.026201	0.028585	-0.02786	-0.01039	-0.00465	0.000959	0.006094	0.010174
158.8	0.766996	0.40187	0.181054	0.113935	0.757392	0.400942	0.198957	0.12902		159	0.032852	0.032116	0.027608	0.025667	0.026225	0.028619	-0.02321	-0.00435	0.001599	0.00766	0.006606	0.009166
159	0.767817	0.402327	0.181269	0.114071	0.757223	0.400614	0.197696	0.128687		159.2	0.032889	0.032148	0.027641	0.025697	0.02625	0.028653	-0.02219	-0.00836	0.004354	-0.00127	0.009261	0.008883
159.2	0.768639	0.402785	0.181483	0.114207	0.757336	0.400497	0.197918	0.128234		159.4	0.032925	0.032179	0.027675	0.025727	0.026274	0.028687	-0.02085	-0.00506	0.002146	0.007729	0.006806	0.010552
159.4	0.769459	0.403242	0.181698	0.114344	0.758047	0.400357	0.197519	0.127678		159.6	0.032961	0.03221	0.027709	0.025758	0.026298	0.028721	-0.02085	-0.01326	0.003681	-0.00251	0.000956	0.005178
159.6	0.77028	0.403699	0.181912	0.11448	0.758995	0.400989	0.198037	0.127807		159.8	0.032998	0.032241	0.027742	0.025788	0.026322	0.028755	-0.0246	-0.00236	-0.00127	0.006281	0.001857	0.001284
159.8	0.7711	0.404157	0.182127	0.114616	0.760197	0.40102	0.197432	0.127152		160	0.033034	0.032272	0.027776	0.025818	0.026346	0.028789	-0.01409	-0.00621	0.00263	0.003115	0.013056	0.007299
160	0.77192	0.404614	0.182341	0.114753	0.761077	0.401438	0.196975	0.126653		160.2	0.03307	0.032304	0.027809	0.025848	0.02637	0.028823	-0.02422	-0.00532	-0.00183	0.00098	0.003888	0.009069
160.2	0.772739	0.405071	0.182556	0.114889	0.763029	0.401972	0.197551	0.12679		160.4	0.033106	0.032335	0.027843	0.025879	0.026394	0.028857	-0.02175	-0.00684	0.000535	0.00181	0.006522	0.001686
160.4	0.773558	0.405528	0.18277	0.115025	0.764115	0.402939	0.197618	0.127236		160.6	0.033143	0.032366	0.027877	0.025909	0.026418	0.028891	-0.01948	-0.01296	0.000578	-0.0005	0.009722	0.00544
160.6	0.774377	0.405984	0.182984	0.115162	0.764351	0.403374	0.1976	0.126353		160.8	0.033179	0.032397	0.02791	0.025939	0.026441	0.028925	-0.02287	-0.00922	0.007336	0.002492	0.004716	0.016759
160.8	0.775196	0.406441	0.183199	0.115298	0.764919	0.40352	0.19646	0.125903		161	0.033215	0.032428	0.027944	0.025969	0.026465	0.028958	-0.02432	-0.01046	0.002907	0.002792	0.007697	0.01196
161	0.776014	0.406897	0.183413	0.115434	0.764723	0.403993	0.19678	0.126331		161.2	0.033251	0.032459	0.027977	0.025999	0.026489	0.028992	-0.02005	-0.00806	-0.0058	0.006481	0.001986	0.011648
161.2	0.776832	0.407354	0.183627	0.11557	0.764726	0.403769	0.195629	0.126633		161.4	0.033287	0.03249	0.028011	0.02603	0.026513	0.029026	-0.01099	-0.0075	0.011015	0.008587	0.00861	0.008728
161.4	0.777649	0.40781	0.183841	0.115707	0.765986	0.405244	0.196055	0.125578		161.6	0.033324	0.032521	0.028045	0.02606	0.026537	0.02906	-0.01475	-0.01359	-0.00264	0.00319	0.00277	0.008179
161.6	0.778467	0.408266	0.184056	0.115843	0.767134	0.405971	0.19591	0.125575		161.8	0.03336	0.032552	0.028078	0.02609	0.026561	0.029094	-0.02347	-0.00487	0.000335	-0.0009	0.011022	0.011108
161.8	0.779283	0.408722	0.18427	0.115979	0.768098	0.407584	0.196884	0.126154		162	0.033396	0.032583	0.028112	0.02612	0.026585	0.029128	-0.0142	-0.00113	0.004714	0.001754	0.010139	0.011474
162	0.7801	0.409178	0.184484	0.116115	0.769739	0.408974	0.196925	0.126112		162.2	0.033432	0.032614	0.028145	0.02615	0.026608	0.029162	-0.02363	-0.00412	-0.00279	-0.00056	0.002331	0.008109
162.2	0.780916	0.409634	0.184698	0.116251	0.770743	0.408781	0.197127	0.125802		162.4	0.033468	0.032645	0.028179	0.026181	0.026632	0.029195	-0.0251	-0.00699	0.003495	-0.00051	0.01205	0.001442
162.4	0.781732	0.41009	0.184912	0.116388	0.771278	0.409845	0.197393	0.125762		162.6	0.033504	0.032676	0.028212	0.026211	0.026656	0.029229	-0.02383	-0.00251	0.005409	-0.00284	0.002979	0.006395
162.6	0.782548	0.410546	0.185126	0.116524	0.772064	0.409597	0.197265	0.125433		162.8	0.03354	0.032707	0.028246	0.026241	0.02668	0.029263	-0.01845	0.003185	-0.00488	-0.00533	0.007151	-0.0017
162.8	0.783363	0.411001	0.18534	0.11666	0.773267	0.409187	0.197501	0.125823		163	0.033576	0.032738	0.02828	0.026271	0.026703	0.029297	-0.01979	-0.0037	0.000803	0.006833	0.005843	0.007306
163	0.784178	0.411457	0.185554	0.116796	0.774129	0.409912	0.198231	0.12617		163.2	0.033613	0.032768	0.028313	0.026301	0.026727	0.029331	-0.02077	-0.00473	-0.00345	0.006406	0.011726	0.008494
163.2	0.784993	0.411912	0.185768	0.116932	0.774743	0.410637	0.19849	0.126601		163.4	0.033649	0.032799	0.028347	0.026331	0.026751	0.029365	-0.025	-0.01091	-0.00264	0.005069	0.016634	0.000122
163.4	0.785807	0.412367	0.185982	0.117068	0.776311	0.410731	0.198455	0.126485		163.6	0.033685	0.03283	0.02838	0.026362	0.026774	0.029398	-0.02548	-0.00095	-0.00052	0.008056	0.008296	0.00988
163.6	0.786621	0.412822	0.186196	0.117204	0.777118	0.410462	0.198763	0.126181		163.8	0.033721	0.032861	0.028414	0.026392	0.026798	0.029432	-0.02236	-0.00349	-0.00298	0.007751	0.005843	0.010746
163.8	0.787435	0.413277	0.186409	0.11734	0.778842	0.410671	0.199258	0.126277		164	0.033757	0.032892	0.028447	0.026422	0.026822	0.029466	-0.01999	-0.01031	0.003799	0.007951	0.01168	0.006003
164	0.788248	0.413732	0.186623	0.117476	0.779259	0.410621	0.199655	0.126441		164.2	0.033793	0.032922	0.028481	0.026452	0.026845	0.0295	-0.01659	-0.00816	-0.0033	0.003454	0.003683	0.006873
164.2	0.789061	0.414187	0.186837	0.117612	0.780809	0.410869	0.200127	0.126534		164.4	0.033829	0.032953	0.028514	0.026482	0.026869	0.029534	-0.01692	-0.00373	-0.00468	-0.00039	0.010841	0.014658
164.4	0.789874	0.414641	0.187051	0.117748	0.780962	0.411364	0.199956	0.125999		164.6	0.033865	0.032984	0.028548	0.026512	0.026892	0.029567	-0.01612	-0.01299	-0.00665	0.009627	0.004824	0.009483
164.6	0.790686	0.415096	0.187264	0.117884	0.781674	0.410869	0.200264	0.12572		164.8	0.033901	0.033015	0.028582	0.026542	0.026916	0.029601	-0.02904	-0.00385	-0.002	0.001957	0.006287	0.00976
164.8	0.791498	0.41555	0.187478	0.11802	0.782048	0.410851	0.200347	0.125095		165	0.033937	0.033045	0.028615	0.026573	0.02694	0.029635	-0.02175	-0.00737	-0.00185	0.000338	0.003803	0.000427
165	0.79231	0.416004	0.187692	0.118156	0.783028	0.412155	0.2011	0.125746		165.2	0.033973	0.033076	0.028649	0.026603	0.026963	0.029669	-0.01847	-0.0071	-0.00496	0.000894	-0.0003	0.005318
165.2	0.793122	0.416459	0.187905	0.118292	0.784253	0.412447	0.200293	0.125453		165.4	0.034009	0.033107	0.028682	0.026633	0.026987	0.029703	-0.01906	-0.01283	-0.00225	0.000814	-0.0012	0.005794
165.4	0.793933	0.416913	0.188119	0.118428	0.785304	0.413348	0.200511	0.125062		165.6	0.034045	0.033137	0.028716	0.026663	0.02701	0.029736	-0.02204	-0.00519	-0.0058	0.001828	0.007087	0.011617
165.6	0.794744	0.417367	0.188332	0.118563	0.785282	0.413793	0.200352	0.125404		165.8	0.034081	0.033168	0.028749	0.026693	0.027034	0.02977	-0.02143	-0.00936	0.000563	0.002982	0.010742	0.011997
165.8	0.795554	0.41782	0.188546	0.118699	0.785783	0.414217	0.200688	0.124992		166	0.034117	0.033199	0.028783	0.026723	0.027057	0.029804	-0.01876	-0.01167	-0.00437	-0.00033	0.007233	0.00905
166	0.796364	0.418274	0.188759	0.118835	0.787719	0.415786	0.201188	0.125321		166.2	0.034152	0.033229	0.028816	0.026753	0.02708	0.029838	-0.02154	0.00635	-0.00619	0.003809	0.009254	0.001591
166.2	0.797174	0.418728	0.188973	0.118971	0.787918	0.414761	0.201053	0.124961		166.4	0.034188	0.03326	0.02885	0.026783	0.027104	0.029871	-0.0266	-0.00925	0.000792	0.006565	0.014094	0.012083
166.4	0.797984	0.419181	0.189186	0.119107	0.789274	0.415894	0.201346	0.126364		166.6	0.034224	0.03329	0.028883	0.026813	0.027127	0.029905	-0.02135	-0.00632	0.005134	0.000995	0.007153	0.000894
166.6	0.798793	0.419635	0.1894	0.119242	0.79134	0.417691	0.202774	0.128152		166.8	0.03426	0.033321	0.028917	0.026843	0.027151	0.029939	-0.0149	-0.00048	0.002049	0.001867	-0.00027	0.004311
166.8	0.799602	0.420088	0.189613	0.119378	0.792912	0.419936	0.205296	0.130373		167	0.034296	0.033351	0.02895	0.026873	0.027174	0.029973	-0.01623	-0.00972	0.000252	0.005715	0.013653	0.007548
167	0.80041	0.420541	0.189826	0.119514	0.792884	0.420911	0.205889	0.131145		167.2	0.034332	0.033382	0.028984	0.026903	0.027197	0.030006	-0.01608	-0.00764	0.000372	0.003424	0.004276	0.008525
167.2	0.801219	0.420994	0.19004	0.11965	0.793247	0.421472	0.205145	0.131037		167.4	0.034368	0.033412	0.029017	0.026933	0.027221	0.03004	-0.01547	-0.00801	0.003588	-0.0019	0.009205	0.019399
167.4	0.802027	0.421447	0.190253	0.119785	0.794517	0.422728	0.206038	0.131416		167.6	0.034404	0.033443	0.029051	0.026964	0.027244	0.030074	-0.02486	-0.00099	0.000153	0.016217	0.010401	0.009896
167.6	0.802834	0.4219	0.190466	0.119921	0.794923	0.424372	0.207109	0.131238		167.8	0.034439	0.033473	0.029084	0.026994	0.027267	0.030107	-0.02199	-0.00143	-0.00021	0.004544	0.004902	0.009551
167.8	0.803642	0.422353	0.190679	0.120057	0.79634	0.425475	0.208569	0.132483		168	0.034475	0.033503	0.029118	0.027024	0.027291	0.030141	-0.01756	0.000369	0.007464	0.002606	0.009575	0.020316
168	0.804449	0.422805	0.190892	0.120192	0.796914	0.426957	0.209901	0.133907		168.2	0.034511	0.033534	0.029151	0.027054	0.027314	0.030175	-0.01878	-0.00227	0.003705	0.007834	0.012402	0.013743
168.2	0.805255	0.423258	0.191106	0.120328	0.798075	0.427928	0.210027	0.1338		168.4	0.034547	0.033564	0.029185	0.027084	0.027337	0.030209	-0.02427	-0.00881	0.002665	0.002975	-0.00097	0.010413
168.4	0.806062	0.42371	0.191319	0.120464	0.799046	0.428389	0.210178	0.134334		168.6	0.034583	0.033594	0.029218	0.027114	0.02736	0.030242	-0.0156	-0.00832	-0.00137	0.000623	0.00617	0.007644
168.6	0.806868	0.424163	0.191532	0.120599	0.798986	0.428408	0.210001	0.133987		168.8	0.034618	0.033625	0.029252	0.027144	0.027384	0.030276	-0.01854	-0.00954	0.004962	0.012211	0.010011	0.014893
168.8	0.807673	0.424615	0.191745	0.120735	0.799217	0.428548	0.209284	0.133557		169	0.034654	0.033655	0.029285	0.027174	0.027407	0.03031	-0.02055	-0.00164	0.003874	0.006709	-0.00219	0.008369
169	0.808479	0.425067	0.191958	0.120871	0.799914	0.428794	0.208661	0.133698		169.2	0.03469	0.033685	0.029319	0.027204	0.02743	0.030343	-0.02033	-0.00476	0.002449	0.007788	0.008302	0.009173
169.2	0.809284	0.425519	0.192171	0.121006	0.800319	0.428131	0.208369	0.134256		169.4	0.034725	0.033716	0.029352	0.027234	0.027453	0.030377	-0.02472	-0.00199	0.003485	0.003759	0.011798	0.009195
169.4	0.810089	0.425971	0.192384	0.121142	0.799776	0.427883	0.207352	0.133837		169.6	0.034761	0.033746	0.029386	0.027264	0.027476	0.030411	-0.02137	-0.00425	0.006832	-0.00034	0.010592	0.006895
169.6	0.810893	0.426422	0.192597	0.121277	0.800712	0.428172	0.207226	0.134653		169.8	0.034797	0.033776	0.029419	0.027294	0.027499	0.030444	-0.01984	0.001737	-0.00071	0.00944	0.015805	0.003694
169.8	0.811697	0.426874	0.19281	0.121413	0.801406	0.428421	0.206648	0.135296		170	0.034833	0.033806	0.029453	0.027324	0.027522	0.030478	-0.01833	-0.00514	0.008632	0.004382	0.009441	0.003695
170	0.812501	0.427325	0.193022	0.121548	0.802787	0.42921	0.206794	0.135828		170.2	0.034868	0.033837	0.029486	0.027354	0.027546	0.030512	-0.02608	-0.00461	0.000992	0.003843	0.004178	0.001773
170.2	0.813304	0.427777	0.193235	0.121684	0.802938	0.428051	0.205517	0.135691		170.4	0.034904	0.033867	0.02952	0.027384	0.027569	0.030545	-0.01625	-0.00989	-0.00448	0.0073	0.012582	0.014818
170.4	0.814108	0.428228	0.193448	0.121819	0.805985	0.429222	0.206178	0.136986		170.6	0.03494	0.033897	0.029553	0.027414	0.027592	0.030579	-0.0325	-0.00868	0.002996	0.008201	3.71e-05	0.014441
170.6	0.814911	0.428679	0.193661	0.121955	0.807517	0.429661	0.207076	0.136957		170.8	0.034975	0.033927	0.029587	0.027444	0.027615	0.030613	-0.01116	-0.00828	-0.00363	0.005762	0.003723	0.003605
170.8	0.815713	0.42913	0.193873	0.12209	0.808919	0.429218	0.207799	0.136415		171	0.035011	0.033957	0.02962	0.027474	0.027638	0.030646	-0.01848	-0.00674	0.005127	0.009238	0.006079	0.01059
171	0.816515	0.429581	0.194086	0.122225	0.809572	0.427988	0.20688	0.135846		171.2	0.035047	0.033987	0.029653	0.027504	0.027661	0.03068	-0.01854	-0.01051	-0.00327	-0.00198	0.018141	0.0089
171.2	0.817317	0.430032	0.194299	0.122361	0.809537	0.427842	0.206415	0.135315		171.4	0.035082	0.034017	0.029687	0.027534	0.027684	0.030713	-0.01882	-0.00789	-0.00322	0.001086	0.017781	0.005336
171.4	0.818119	0.430483	0.194511	0.122496	0.809884	0.427803	0.206628	0.134798		171.6	0.035118	0.034047	0.02972	0.027564	0.027707	0.030747	-0.02069	-0.00099	0.000901	0.003647	0.008797	0.008549
171.6	0.81892	0.430933	0.194724	0.122632	0.810767	0.428232	0.207579	0.134809		171.8	0.035153	0.034077	0.029754	0.027594	0.02773	0.030781	-0.01724	-0.00256	0.005085	-0.00022	0.011361	0.01029
171.8	0.819721	0.431384	0.194937	0.122767	0.812425	0.429552	0.209283	0.135581		172	0.035189	0.034108	0.029787	0.027623	0.027753	0.030814	-0.021	0.00434	0.005806	0.001567	0.010893	0.014565
172	0.820522	0.431834	0.195149	0.122902	0.812856	0.430468	0.210372	0.136768		172.2	0.035225	0.034138	0.029821	0.027653	0.027775	0.030848	-0.01757	-0.00939	0.000296	0.008296	0.000305	0.009196
172.2	0.821322	0.432285	0.195362	0.123038	0.81341	0.430995	0.210559	0.136381		172.4	0.03526	0.034168	0.029854	0.027683	0.027798	0.030882	-0.01744	-0.00691	0.005623	0.004246	0.014962	0.007907
172.4	0.822122	0.432735	0.195574	0.123173	0.814199	0.431056	0.209856	0.137026		172.6	0.035296	0.034197	0.029888	0.027713	0.027821	0.030915	-0.02213	-0.00386	0.000425	0.004688	0.015035	0.01197
172.6	0.822922	0.433185	0.195787	0.123308	0.814069	0.43166	0.210517	0.136633		172.8	0.035331	0.034227	0.029921	0.027743	0.027844	0.030949	-0.02132	0.000958	0.00489	0.005362	0.009081	0.012933
172.8	0.823721	0.433635	0.195999	0.123443	0.815629	0.432195	0.210775	0.137964		173	0.035367	0.034257	0.029954	0.027773	0.027867	0.030982	-0.01941	-0.01044	-0.00056	0.004725	0.007997	0.010842
173	0.82452	0.434085	0.196211	0.123579	0.817197	0.433622	0.212144	0.139105		173.2	0.035402	0.034287	0.029988	0.027803	0.02789	0.031016	-0.0184	-0.01255	0.002955	-0.00021	0.009633	0.008076
173.2	0.825319	0.434534	0.196424	0.123714	0.818362	0.434641	0.212854	0.140544		173.4	0.035438	0.034317	0.030021	0.027833	0.027913	0.031049	-0.02753	-0.008	0.009179	0.004666	0.005477	0.008404
173.4	0.826118	0.434984	0.196636	0.123849	0.819373	0.435135	0.212803	0.140309		173.6	0.035473	0.034347	0.030055	0.027863	0.027935	0.031083	-0.01923	-0.00428	0.004472	0.003128	0.002642	0.014124
173.6	0.826916	0.435433	0.196848	0.123984	0.82155	0.437251	0.214785	0.141615		173.8	0.035509	0.034377	0.030088	0.027893	0.027958	0.031117	-0.02099	-0.01422	0.00016	-0.00275	0.006644	0.008823
173.8	0.827713	0.435883	0.197061	0.12412	0.822062	0.437322	0.214368	0.141209		174	0.035544	0.034407	0.030122	0.027923	0.027981	0.03115	-0.01505	-0.0118	0.008764	0.006126	0.009494	0.011413
174	0.828511	0.436332	0.197273	0.124255	0.822771	0.43737	0.213447	0.14103		174.2	0.03558	0.034437	0.030155	0.027953	0.028004	0.031184	-0.02057	-0.00419	-0.00226	7.94e-05	0.012956	0.016705
174.2	0.829308	0.436781	0.197485	0.12439	0.82433	0.437991	0.214034	0.141033		174.4	0.035615	0.034466	0.030188	0.027982	0.028026	0.031217	-0.01701	-0.00994	-0.00403	-0.00178	0.009861	0.005503
174.4	0.830105	0.43723	0.197697	0.124525	0.827074	0.438554	0.215447	0.140701		174.6	0.035651	0.034496	0.030222	0.028012	0.028049	0.031251	-0.01438	0.001296	0.000949	0.000527	0.003163	0.004712
174.6	0.830902	0.437679	0.197909	0.12466	0.82771	0.43915	0.215942	0.14035		174.8	0.035686	0.034526	0.030255	0.028042	0.028072	0.031284	-0.01364	-0.01461	-0.00411	0.007632	0.003948	0.016177
174.8	0.831698	0.438128	0.198121	0.124795	0.828746	0.438215	0.215873	0.139705		175	0.035721	0.034556	0.030289	0.028072	0.028094	0.031318	-0.01538	-0.00652	0.004335	0.005322	0.00407	0.002549
175	0.832494	0.438577	0.198333	0.12493	0.829197	0.437757	0.215973	0.139388		175.2	0.035757	0.034585	0.030322	0.028102	0.028117	0.031351	-0.02195	-0.01421	0.003958	0.000941	0.005128	0.007045
175.2	0.833289	0.439026	0.198545	0.125065	0.829078	0.437698	0.215667	0.1395		175.4	0.035792	0.034615	0.030355	0.028132	0.02814	0.031385	-0.02508	-0.00964	0.004436	0.002378	0.007664	0.011457
175.4	0.834085	0.439474	0.198757	0.1252	0.829996	0.437722	0.215692	0.139126		175.6	0.035828	0.034645	0.030389	0.028162	0.028162	0.031418	-0.01821	-0.00097	0.00066	0.000641	0.010994	0.006507
175.6	0.83488	0.439922	0.198969	0.125335	0.831297	0.43922	0.216338	0.139978		175.8	0.035863	0.034675	0.030422	0.028191	0.028185	0.031452	-0.02529	-0.00464	-0.00124	0.003882	0.017922	0.011244
175.8	0.835674	0.440371	0.199181	0.12547	0.832279	0.440621	0.217512	0.140881		176	0.035898	0.034704	0.030456	0.028221	0.028207	0.031485	-0.01416	-0.01011	0.006936	-0.00067	0.013804	0.003879
176	0.836469	0.440819	0.199393	0.125605	0.833129	0.441142	0.21794	0.141434		176.2	0.035934	0.034734	0.030489	0.028251	0.02823	0.031519	-0.01067	-3.39e-05	-0.00574	0.004131	0.002723	-0.00048
176.2	0.837263	0.441267	0.199605	0.12574	0.833418	0.441849	0.217731	0.141319		176.4	0.035969	0.034763	0.030522	0.028281	0.028253	0.031552	-0.02009	-0.00919	-0.00527	0.001353	0.013543	0.005812
176.4	0.838057	0.441715	0.199817	0.125875	0.834549	0.441816	0.217018	0.14129		176.6	0.036004	0.034793	0.030556	0.028311	0.028275	0.031586	-0.0174	-0.00639	0.009589	0.00333	0.008411	0.003948
176.6	0.83885	0.442163	0.200029	0.12601	0.83584	0.443871	0.218052	0.142149		176.8	0.03604	0.034823	0.030589	0.028341	0.028298	0.031619	-0.02381	-0.00222	0.001303	0.002284	0.002651	0.003736
176.8	0.839643	0.442611	0.200241	0.126145	0.836832	0.444264	0.217967	0.142887		177	0.036075	0.034852	0.030622	0.028371	0.02832	0.031653	-0.01905	-0.01026	0.000724	0.00619	0.012245	0.011662
177	0.840436	0.443058	0.200452	0.12628	0.83779	0.44507	0.218631	0.143177		177.2	0.03611	0.034882	0.030656	0.0284	0.028343	0.031686	-0.01418	-0.00311	0.003202	-0.00201	0.010003	0.01318
177.2	0.841228	0.443506	0.200664	0.126415	0.837426	0.444983	0.21817	0.143333		177.4	0.036145	0.034911	0.030689	0.02843	0.028365	0.03172	-0.02102	-0.01042	-0.00234	-0.00635	0.015878	0.006717
177.4	0.842021	0.443953	0.200876	0.12655	0.837856	0.44382	0.218305	0.142853		177.6	0.036181	0.034941	0.030723	0.02846	0.028388	0.031753	-0.01953	-0.00719	0.001369	-0.00124	0.018185	0.011303
177.6	0.842813	0.4444	0.201087	0.126685	0.837809	0.444351	0.218053	0.142277		177.8	0.036216	0.03497	0.030756	0.02849	0.02841	0.031787	-0.02392	-0.01731	0.009565	0.002471	0.004522	0.009659
177.8	0.843604	0.444848	0.201299	0.12682	0.83778	0.443363	0.215976	0.141514		178	0.036251	0.035	0.030789	0.02852	0.028432	0.03182	-0.0179	-0.00434	0.005067	0.007718	0.008534	0.012503
178	0.844395	0.445295	0.201511	0.126955	0.838459	0.443807	0.215881	0.141496		178.2	0.036286	0.035029	0.030823	0.028549	0.028455	0.031854	-0.01815	-0.00278	0.002842	0.001662	0.01156	0.003016
178.2	0.845186	0.445742	0.201722	0.127089	0.84058	0.445334	0.216429	0.141674		178.4	0.036322	0.035059	0.030856	0.028579	0.028477	0.031887	-0.01616	-0.00541	0.002731	0.006489	0.007684	0.007428
178.4	0.845977	0.446189	0.201934	0.127224	0.841705	0.445576	0.216617	0.140532		178.6	0.036357	0.035088	0.030889	0.028609	0.0285	0.031921	-0.01877	-0.00314	0.00444	-0.00263	0.012937	0.009874
178.6	0.846767	0.446635	0.202145	0.127359	0.841569	0.445539	0.215628	0.140842		178.8	0.036392	0.035117	0.030923	0.028639	0.028522	0.031954	-0.02696	-0.00275	-0.00429	0.006396	0.007505	0.008411
178.8	0.847557	0.447082	0.202357	0.127494	0.842257	0.444829	0.214163	0.139945		179	0.036427	0.035147	0.030956	0.028668	0.028544	0.031988	-0.02358	-0.00444	0.000604	0.002207	0.011679	0.001962
179	0.848347	0.447529	0.202568	0.127628	0.842293	0.445081	0.213245	0.139463		179.2	0.036462	0.035176	0.030989	0.028698	0.028567	0.032021	-0.01927	-0.00066	-0.00129	0.003934	0.007922	-0.00155
179.2	0.849136	0.447975	0.202779	0.127763	0.842899	0.445549	0.213096	0.140333		179.4	0.036498	0.035206	0.031023	0.028728	0.028589	0.032054	-0.02705	-0.00755	-0.00117	0.006878	0.002514	0.011099
179.4	0.849925	0.448421	0.202991	0.127898	0.842976	0.445693	0.212706	0.139794		179.6	0.036533	0.035235	0.031056	0.028758	0.028611	0.032088	-0.0113	-0.00456	-0.00146	0.012065	0.011614	0.015659
179.6	0.850714	0.448867	0.203202	0.128033	0.844332	0.446993	0.213656	0.140883		179.8	0.036568	0.035264	0.031089	0.028788	0.028633	0.032121	-0.02229	0.004392	-0.00161	0.008432	0.012169	0.013395
179.8	0.851503	0.449314	0.203413	0.128167	0.844729	0.44743	0.214201	0.140568		180	0.036603	0.035293	0.031123	0.028817	0.028656	0.032155	-0.0206	-0.01604	0.001286	0.007107	0.002409	0.013061
180	0.852291	0.44976	0.203625	0.128302	0.845583	0.448366	0.214694	0.140998		180.2	0.036638	0.035323	0.031156	0.028847	0.028678	0.032188	-0.01934	0.000581	0.006552	0.011512	0.013373	0.020919
180.2	0.853079	0.450205	0.203836	0.128437	0.845518	0.44852	0.214134	0.140693		180.4	0.036673	0.035352	0.031189	0.028877	0.0287	0.032221	-0.01702	-0.01529	0.000645	0.002945	0.004811	0.009272
180.4	0.853866	0.450651	0.204047	0.128571	0.846735	0.449542	0.214929	0.141398		180.6	0.036708	0.035381	0.031223	0.028907	0.028722	0.032255	-0.01642	-0.01208	-0.00719	0.003875	0.007748	0.015271
180.6	0.854653	0.451097	0.204258	0.128706	0.84703	0.449696	0.215067	0.141416		180.8	0.036743	0.03541	0.031256	0.028936	0.028744	0.032288	-0.02084	-0.00124	0.007322	0.000932	0.009981	0.002504
180.8	0.85544	0.451542	0.20447	0.128841	0.847103	0.44962	0.215629	0.141473		181	0.036779	0.03544	0.031289	0.028966	0.028767	0.032322	-0.00894	-0.003	0.002347	0.000398	0.014784	0.010575
181	0.856227	0.451988	0.204681	0.128975	0.84786	0.450367	0.216647	0.141744		181.2	0.036814	0.035469	0.031323	0.028996	0.028789	0.032355	-0.02101	-0.0016	0.00556	0.005303	0.010655	0.014032
181.2	0.857013	0.452433	0.204892	0.12911	0.848962	0.451614	0.218141	0.143334		181.4	0.036849	0.035498	0.031356	0.029025	0.028811	0.032388	-0.01821	-0.00256	0.00033	-0.00018	0.009136	0.009829
181.4	0.857799	0.452878	0.205103	0.129244	0.849953	0.45113	0.218696	0.142965		181.6	0.036884	0.035527	0.031389	0.029055	0.028833	0.032422	-0.02322	-0.00322	-0.00101	0.004242	0.016862	0.006107
181.6	0.858585	0.453323	0.205314	0.129379	0.851604	0.452173	0.219138	0.142164		181.8	0.036919	0.035556	0.031423	0.029085	0.028855	0.032455	-0.01884	-0.00572	0.006421	0.011385	0.009305	0.005464
181.8	0.85937	0.453768	0.205525	0.129513	0.85259	0.452236	0.219728	0.141882		182	0.036954	0.035585	0.031456	0.029115	0.028877	0.032488	-0.01061	-0.00387	0.008024	0.004759	0.011479	0.01114
182	0.860155	0.454213	0.205736	0.129648	0.853975	0.453291	0.219997	0.141778		182.2	0.036989	0.035614	0.031489	0.029144	0.028899	0.032522	-0.01268	-0.00153	0.004202	0.006879	0.010392	0.009501
182.2	0.86094	0.454658	0.205947	0.129782	0.854327	0.454516	0.220267	0.141213		182.4	0.037024	0.035644	0.031523	0.029174	0.028921	0.032555	-0.01315	-0.00435	0.005906	0.00485	0.007233	0.008302
182.4	0.861724	0.455103	0.206158	0.129917	0.85449	0.454753	0.22103	0.140903		182.6	0.037059	0.035673	0.031556	0.029204	0.028943	0.032589	-0.02397	-0.00789	0.006682	0.001771	0.005133	0.001999
182.6	0.862508	0.455547	0.206369	0.130051	0.855715	0.454502	0.220816	0.142158		182.8	0.037094	0.035702	0.031589	0.029233	0.028965	0.032622	-0.00997	-0.00308	-0.00058	0.004719	0.010411	0.007737
182.8	0.863292	0.455992	0.206579	0.130186	0.855973	0.454213	0.221217	0.140868		183	0.037129	0.035731	0.031623	0.029263	0.028987	0.032655	-0.01555	-0.008	0.003558	0.001728	0.009911	0.011557
183	0.864076	0.456436	0.20679	0.13032	0.857052	0.454305	0.221696	0.14085		183.2	0.037164	0.03576	0.031656	0.029293	0.029009	0.032689	-0.01804	-0.00216	-0.00178	0.009334	0.014377	0.005211
183.2	0.864859	0.45688	0.207001	0.130454	0.857942	0.454091	0.221487	0.141282		183.4	0.037199	0.035789	0.031689	0.029322	0.029031	0.032722	-0.02612	-0.00933	0.003036	0.002928	0.008041	0.011407
183.4	0.865642	0.457325	0.207212	0.130589	0.858394	0.454552	0.221497	0.141629		183.6	0.037234	0.035818	0.031722	0.029352	0.029053	0.032755	-0.01618	-0.00672	0.003829	-0.00072	0.005872	0.016296
183.6	0.866424	0.457769	0.207422	0.130723	0.859661	0.454658	0.221088	0.142143		183.8	0.037268	0.035847	0.031756	0.029382	0.029075	0.032789	-0.0248	-0.00279	0.003046	0.006621	0.004857	0.016777
183.8	0.867207	0.458212	0.207633	0.130858	0.860165	0.454252	0.219828	0.141224		184	0.037303	0.035876	0.031789	0.029411	0.029097	0.032822	-0.01457	-0.00561	0.001655	-0.00376	0.008867	0.011377
184	0.867989	0.458656	0.207844	0.130992	0.861618	0.455196	0.219676	0.141893		184.2	0.037338	0.035904	0.031822	0.029441	0.029119	0.032855	-0.01658	-0.00792	0.002729	7.99e-05	0.00442	0.008447
184.2	0.86877	0.4591	0.208054	0.131126	0.862751	0.455925	0.219956	0.141464		184.4	0.037373	0.035933	0.031856	0.029471	0.029141	0.032888	-0.0186	-0.00294	0.004459	0.004485	0.00434	0.014304
184.4	0.869552	0.459544	0.208265	0.131261	0.863725	0.456574	0.221075	0.14269		184.6	0.037408	0.035962	0.031889	0.0295	0.029163	0.032922	-0.02118	-0.0126	0.001734	0.005915	0.01482	0.012843
184.6	0.870333	0.459987	0.208476	0.131395	0.864374	0.456504	0.22108	0.142499		184.8	0.037443	0.035991	0.031922	0.02953	0.029185	0.032955	-0.01512	-0.00906	0.0024	0.014358	0.010631	0.011699
184.8	0.871113	0.46043	0.208686	0.131529	0.865995	0.458381	0.222075	0.143492		185	0.037478	0.03602	0.031955	0.02956	0.029206	0.032988	-0.02367	-0.00493	0.009618	0.011017	0.015158	0.009552
185	0.871894	0.460874	0.208897	0.131663	0.86735	0.459105	0.222809	0.143994		185.2	0.037513	0.036049	0.031989	0.029589	0.029228	0.033022	-0.01167	-0.00127	-0.00061	0.008736	0.009109	0.009765
185.2	0.872674	0.461317	0.209107	0.131798	0.868426	0.459603	0.223399	0.144417		185.4	0.037547	0.036078	0.032022	0.029619	0.02925	0.033055	-0.01086	-0.00021	-2.24e-05	0.008151	0.007797	0.016033
185.4	0.873454	0.46176	0.209318	0.131932	0.868295	0.459421	0.223395	0.143253		185.6	0.037582	0.036106	0.032055	0.029648	0.029272	0.033088	-0.01985	-0.00762	0.003833	0.009566	0.012219	0.013245
185.6	0.874233	0.462203	0.209528	0.132066	0.868488	0.459925	0.223467	0.142506		185.8	0.037617	0.036135	0.032088	0.029678	0.029294	0.033121	-0.02051	-0.0055	0.008817	0.002972	0.002398	0.002313
185.8	0.875012	0.462646	0.209738	0.1322	0.868404	0.459911	0.223726	0.141862		186	0.037652	0.036164	0.032122	0.029708	0.029315	0.033155	-0.01622	0.004013	-0.00566	0.003071	0.009362	0.012418
186	0.875791	0.463088	0.209949	0.132334	0.869256	0.461344	0.224334	0.14274		186.2	0.037687	0.036193	0.032155	0.029737	0.029337	0.033188	-0.00872	-0.00545	0.013483	0.007305	0.012419	0.002952
186.2	0.87657	0.463531	0.210159	0.132469	0.87029	0.462421	0.225882	0.143393		186.4	0.037721	0.036221	0.032188	0.029767	0.029359	0.033221	-0.01549	-0.00318	-0.00574	0.004469	0.010473	0.015783
186.4	0.877348	0.463973	0.210369	0.132603	0.872385	0.462972	0.227192	0.145097		186.6	0.037756	0.03625	0.032221	0.029796	0.02938	0.033254	-0.01935	0.002813	-5.34e-05	-0.00064	0.006696	0.011104
186.6	0.878126	0.464416	0.210579	0.132737	0.873028	0.463253	0.227441	0.144768		186.8	0.037791	0.036279	0.032255	0.029826	0.029402	0.033288	-0.00997	-0.00252	0.009117	0.004669	0.003733	0.004633
186.8	0.878904	0.464858	0.21079	0.132871	0.872667	0.464102	0.227898	0.144671		187	0.037826	0.036307	0.032288	0.029856	0.029424	0.033321	-0.01655	-0.00234	0.0023	0.001158	0.004206	0.011024
187	0.879681	0.4653	0.211	0.133005	0.874707	0.464734	0.227364	0.145796		187.2	0.03786	0.036336	0.032321	0.029885	0.029445	0.033354	-0.01558	-0.00115	0.001602	0.005587	0.017629	0.007461
187.2	0.880458	0.465742	0.21121	0.133139	0.875624	0.465719	0.226516	0.145877		187.4	0.037895	0.036365	0.032354	0.029915	0.029467	0.033387	-0.02281	-0.00611	0.010047	-0.00361	0.017145	0.015816
187.4	0.881235	0.466184	0.21142	0.133273	0.878374	0.467701	0.227385	0.146686		187.6	0.03793	0.036393	0.032388	0.029944	0.029489	0.033421	-0.0158	-0.00623	0.001071	0.009783	0.009787	0.014246
187.6	0.882011	0.466626	0.21163	0.133407	0.879508	0.467532	0.226199	0.146145		187.8	0.037965	0.036422	0.032421	0.029974	0.02951	0.033454	-0.01719	0.001236	0.013078	0.001734	0.009696	0.011732
187.8	0.882787	0.467068	0.21184	0.133541	0.880653	0.469161	0.226077	0.146626		188	0.037999	0.03645	0.032454	0.030003	0.029532	0.033487	-0.01092	-0.00115	0.004003	-0.0023	0.016843	0.013906
188	0.883563	0.467509	0.21205	0.133675	0.882155	0.471142	0.226898	0.147646		188.2	0.038034	0.036479	0.032487	0.030033	0.029553	0.03352	-0.02047	0.002588	0.007382	0.00729	0.005548	0.015144
188.2	0.884339	0.467951	0.21226	0.133809	0.883501	0.472159	0.228504	0.148598		188.4	0.038069	0.036507	0.03252	0.030063	0.029575	0.033554	-0.01676	-0.00726	-0.00061	0.001352	0.008718	0.003728
188.4	0.885114	0.468392	0.21247	0.133943	0.884185	0.4726	0.228829	0.149804		188.6	0.038103	0.036536	0.032554	0.030092	0.029597	0.033587	-0.01602	-0.00263	0.009458	0.000726	0.010438	0.015806
188.6	0.885889	0.468834	0.21268	0.134077	0.886181	0.473558	0.228707	0.150014		188.8	0.038138	0.036565	0.032587	0.030122	0.029618	0.03362	-0.01581	-0.00384	0.005226	0.002561	0.001873	0.007896
188.8	0.886663	0.469275	0.21289	0.134211	0.886955	0.473805	0.228047	0.149576		189	0.038173	0.036593	0.03262	0.030151	0.02964	0.033653	-0.01851	-0.00857	0.005441	0.013326	0.014281	0.007319
189	0.887438	0.469716	0.2131	0.134345	0.887135	0.473683	0.228486	0.148468		189.2	0.038207	0.036621	0.032653	0.030181	0.029661	0.033686	-0.02939	-0.00097	0.007608	0.008427	0.011433	0.010182
189.2	0.888212	0.470157	0.21331	0.134479	0.887268	0.473423	0.228567	0.148218		189.4	0.038242	0.03665	0.032687	0.03021	0.029683	0.033719	-0.02372	0.003144	0.004003	0.007908	0.00799	0.014991
189.4	0.888985	0.470598	0.21352	0.134613	0.887377	0.47412	0.228437	0.148521		189.6	0.038276	0.036678	0.03272	0.03024	0.029704	0.033753	-0.01824	-0.00181	-0.00052	0.004054	0.013593	-0.00261
189.6	0.889759	0.471038	0.21373	0.134747	0.886791	0.47312	0.227458	0.147791		189.8	0.038311	0.036707	0.032753	0.030269	0.029725	0.033786	-0.01183	-0.00463	-0.00247	0.002868	0.011335	0.005182
189.8	0.890532	0.471479	0.213939	0.134881	0.887969	0.472673	0.228096	0.147516		190	0.038346	0.036735	0.032786	0.030299	0.029747	0.033819	-0.02072	0.001807	0.002703	0.006425	0.015583	0.009975
190	0.891305	0.47192	0.214149	0.135014	0.889038	0.473008	0.228902	0.148192		190.2	0.03838	0.036764	0.032819	0.030328	0.029768	0.033852	-0.01003	-0.00943	0.013302	-0.00434	0.012307	0.005131
190.2	0.892077	0.47236	0.214359	0.135148	0.889879	0.472694	0.229032	0.147753		190.4	0.038415	0.036792	0.032853	0.030358	0.02979	0.033885	-0.02119	-0.00162	-0.00475	0.003593	0.008067	0.007197
190.4	0.892849	0.4728	0.214568	0.135282	0.889735	0.472495	0.229154	0.147302		190.6	0.038449	0.03682	0.032886	0.030387	0.029811	0.033918	-0.00847	0.004479	0.005114	0.00146	0.014867	0.004545
190.6	0.893621	0.473241	0.214778	0.135416	0.889682	0.471847	0.229162	0.146309		190.8	0.038484	0.036849	0.032919	0.030417	0.029832	0.033952	-0.02217	-0.00537	0.006293	0.013632	0.008179	0.003921
190.8	0.894393	0.473681	0.214988	0.13555	0.890492	0.472193	0.230217	0.146825		191	0.038518	0.036877	0.032952	0.030446	0.029854	0.033985	-0.02033	-0.00802	0.00373	0.006413	0.004358	0.011204
191	0.895164	0.474121	0.215197	0.135683	0.891804	0.473203	0.231096	0.147159		191.2	0.038553	0.036905	0.032985	0.030476	0.029875	0.034018	-0.01975	-0.00075	-0.00498	0.003362	0.007312	0.016158
191.2	0.895935	0.474561	0.215407	0.135817	0.892417	0.474066	0.232196	0.147462		191.4	0.038587	0.036933	0.033018	0.030505	0.029896	0.034051	-0.01724	0.000654	0.001618	0.001685	0.008437	0.01349
191.4	0.896705	0.475	0.215616	0.135951	0.892561	0.474207	0.232088	0.148079		191.6	0.038622	0.036962	0.033052	0.030535	0.029918	0.034084	-0.01953	-0.00276	0.005609	0.012353	0.010476	0.018138
191.6	0.897476	0.47544	0.215826	0.136085	0.891924	0.473861	0.231065	0.147761		191.8	0.038656	0.03699	0.033085	0.030564	0.029939	0.034117	-0.02294	-0.00141	0.003725	0.017561	0.0077	0.010963
191.8	0.898246	0.47588	0.216035	0.136218	0.891714	0.474696	0.231656	0.14892		192	0.038691	0.037018	0.033118	0.030594	0.02996	0.03415	-0.01257	-0.00547	0.00555	-0.00196	0.01502	0.007463
192	0.899016	0.476319	0.216244	0.136352	0.892362	0.474206	0.232214	0.148171		192.2	0.038725	0.037046	0.033151	0.030623	0.029981	0.034183	-0.01412	-0.00091	0.001836	0.009097	0.012564	0.009397
192.2	0.899785	0.476758	0.216454	0.136486	0.893238	0.473572	0.231841	0.148133		192.4	0.03876	0.037075	0.033184	0.030653	0.030003	0.034217	-0.01701	-0.00852	0.009914	0.003921	0.02072	0.01253
192.4	0.900554	0.477198	0.216663	0.136619	0.893564	0.473687	0.231016	0.1479		192.6	0.038794	0.037103	0.033218	0.030682	0.030024	0.03425	-0.00874	-0.00179	0.004113	0.00846	0.017171	0.007375
192.6	0.901323	0.477637	0.216873	0.136753	0.894388	0.473813	0.230277	0.146855		192.8	0.038829	0.037131	0.033251	0.030711	0.030045	0.034283	-0.02148	-0.00636	0.007163	0.008673	0.002236	0.012568
192.8	0.902091	0.478076	0.217082	0.136886	0.893607	0.473129	0.229434	0.146068		193	0.038863	0.037159	0.033284	0.030741	0.030066	0.034316	-0.01975	-0.0056	0.006414	0.006315	0.023234	0.014285
193	0.90286	0.478515	0.217291	0.13702	0.892764	0.473352	0.228917	0.144648		193.2	0.038897	0.037187	0.033317	0.03077	0.030087	0.034349	-0.01452	-0.00283	0.001427	0.011283	0.001763	0.015152
193.2	0.903628	0.478953	0.2175	0.137154	0.89289	0.473763	0.228728	0.1459		193.4	0.038932	0.037215	0.03335	0.0308	0.030109	0.034382	-0.01547	0.003422	-0.00207	0.005068	0.011699	0.007282
193.4	0.904395	0.479392	0.21771	0.137287	0.892855	0.473995	0.228141	0.14635		193.6	0.038966	0.037243	0.033383	0.030829	0.03013	0.034415	-0.01324	-0.00132	0.006422	0.001172	0.002455	0.007074
193.6	0.905162	0.479831	0.217919	0.137421	0.893479	0.473565	0.227973	0.146168		193.8	0.039001	0.037271	0.033416	0.030859	0.030151	0.034448	-0.01517	0.009731	0.002326	0.007438	0.014958	0.017097
193.8	0.905929	0.480269	0.218128	0.137554	0.895009	0.474475	0.229128	0.146279		194	0.039035	0.037299	0.03345	0.030888	0.030172	0.034481	-0.0134	-0.01184	0.005571	0.005869	0.019811	0.014314
194	0.906696	0.480708	0.218337	0.137688	0.896586	0.474895	0.229597	0.146801		194.2	0.039069	0.037327	0.033483	0.030917	0.030193	0.034514	-0.0156	-0.00039	0.012021	0.008409	0.010012	0.016394
194.2	0.907463	0.481146	0.218546	0.137821	0.898097	0.476472	0.229771	0.147085		194.4	0.039104	0.037355	0.033516	0.030947	0.030214	0.034547	-0.02241	0.004437	0.012009	0.008126	0.01422	0.004342
194.4	0.908229	0.481584	0.218755	0.137955	0.900028	0.477697	0.23077	0.148016		194.6	0.039138	0.037383	0.033549	0.030976	0.030235	0.03458	-0.01778	-0.007	0.001691	0.005385	0.003621	0.00306
194.6	0.908994	0.482022	0.218964	0.138088	0.900759	0.478109	0.231778	0.147668		194.8	0.039172	0.037411	0.033582	0.031006	0.030256	0.034613	-0.01461	0.006644	0.003922	0.008771	0.014173	0.015952
194.8	0.90976	0.48246	0.219173	0.138222	0.901461	0.478941	0.232687	0.147753		195	0.039207	0.037439	0.033615	0.031035	0.030277	0.034647	-0.01176	0.009062	0.000471	0.006723	0.018298	0.006342
195	0.910525	0.482898	0.219382	0.138355	0.902625	0.481024	0.233631	0.148746		195.2	0.039241	0.037467	0.033648	0.031064	0.030298	0.03468	-0.02124	0.001716	0.004087	0.006647	0.01141	0.009124
195.2	0.91129	0.483336	0.219591	0.138489	0.904121	0.481677	0.234799	0.149253		195.4	0.039275	0.037495	0.033682	0.031094	0.030319	0.034713	-0.02118	-0.00209	0.009287	0.000495	0.008059	0.017805
195.4	0.912055	0.483773	0.2198	0.138622	0.905365	0.482381	0.234666	0.149203		195.6	0.039309	0.037523	0.033715	0.031123	0.03034	0.034746	-0.01125	0.005701	0.006343	0.006647	0.010564	0.011323
195.6	0.912819	0.484211	0.220009	0.138755	0.906952	0.482745	0.234754	0.148389		195.8	0.039344	0.037551	0.033748	0.031153	0.030361	0.034779	-0.01794	0.005248	0.00281	0.001048	0.010492	0.014697
195.8	0.913583	0.484648	0.220217	0.138889	0.907916	0.482819	0.235519	0.148941		196	0.039378	0.037579	0.033781	0.031182	0.030382	0.034812	-0.01724	-0.00232	0.00016	0.005789	0.007051	0.019407
196	0.914347	0.485085	0.220426	0.139022	0.910087	0.482843	0.235714	0.147845		196.2	0.039412	0.037607	0.033814	0.031211	0.030403	0.034845	-0.02151	-0.00605	0.003484	0.00327	0.019615	0.010266
196.2	0.91511	0.485523	0.220635	0.139155	0.911704	0.48422	0.235835	0.148481		196.4	0.039446	0.037635	0.033847	0.031241	0.030424	0.034878	-0.01617	-0.00365	0.005281	0.004729	0.005352	0.017931
196.4	0.915873	0.48596	0.220844	0.139289	0.912134	0.485074	0.236217	0.148735		196.6	0.039481	0.037662	0.03388	0.03127	0.030445	0.034911	-0.00959	0.008923	0.002937	0.00818	0.009776	0.009712
196.6	0.916636	0.486397	0.221052	0.139422	0.913541	0.485134	0.236077	0.148404		196.8	0.039515	0.03769	0.033913	0.031299	0.030466	0.034944	-0.01833	0.002034	0.001184	-0.00294	0.018335	0.010677
196.8	0.917398	0.486834	0.221261	0.139555	0.913407	0.484683	0.23561	0.148185		197	0.039549	0.037718	0.033946	0.031329	0.030487	0.034977	-0.00951	-9.54e-05	0.010873	0.009152	0.006049	0.010784
197	0.918161	0.48727	0.22147	0.139689	0.91392	0.48529	0.235216	0.147804		197.2	0.039583	0.037746	0.03398	0.031358	0.030507	0.03501	-0.01897	-0.00509	-0.0046	0.01441	0.011134	0.010543
197.2	0.918922	0.487707	0.221678	0.139822	0.915132	0.486421	0.235757	0.149032		197.4	0.039617	0.037774	0.034013	0.031387	0.030528	0.035043	-0.01157	-0.00388	0.001687	0.003915	0.00596	0.003115
197.4	0.919684	0.488144	0.221887	0.139955	0.915849	0.487807	0.23548	0.149847		197.6	0.039652	0.037801	0.034046	0.031417	0.030549	0.035076	-0.02041	-0.00113	0.005937	0.000921	0.020391	0.012939
197.6	0.920445	0.48858	0.222095	0.140088	0.91787	0.488936	0.236158	0.150872		197.8	0.039686	0.037829	0.034079	0.031446	0.03057	0.035109	-0.01777	0.005089	0.01396	0.006046	0.0113	-0.00092
197.8	0.921206	0.489016	0.222304	0.140221	0.918879	0.490294	0.236856	0.152284		198	0.03972	0.037857	0.034112	0.031475	0.030591	0.035142	-0.01451	0.003906	0.004845	0.009902	0.016405	0.015449
198	0.921967	0.489453	0.222512	0.140355	0.919642	0.491259	0.236232	0.152338		198.2	0.039754	0.037884	0.034145	0.031505	0.030611	0.035175	-0.02201	-0.0038	0.007616	0.006225	0.014316	0.003929
198.2	0.922727	0.489889	0.222721	0.140488	0.921226	0.493178	0.236333	0.152918		198.4	0.039788	0.037912	0.034178	0.031534	0.030632	0.035208	-0.01596	0.008084	0.007772	0.01034	0.00649	0.016199
198.4	0.923487	0.490325	0.222929	0.140621	0.921628	0.493084	0.2362	0.153614		198.6	0.039822	0.03794	0.034211	0.031563	0.030653	0.035241	-0.0209	-0.01147	0.007441	0.000992	0.019381	0.003655
198.6	0.924247	0.490761	0.223138	0.140754	0.921027	0.492819	0.236189	0.152255		198.8	0.039856	0.037967	0.034244	0.031593	0.030674	0.035273	-0.01795	-0.00424	0.009269	0.003545	0.010168	0.013937
198.8	0.925007	0.491196	0.223346	0.140887	0.921856	0.492515	0.235916	0.152147		199	0.03989	0.037995	0.034277	0.031622	0.030694	0.035306	-0.01221	-0.00277	0.001166	0.002716	0.018445	0.005547
199	0.925766	0.491632	0.223554	0.14102	0.923483	0.49456	0.237931	0.153622		199.2	0.039924	0.038023	0.03431	0.031651	0.030715	0.035339	-0.01817	0.003581	-0.00377	0.00837	0.013297	0.007998
199.2	0.926525	0.492068	0.223763	0.141153	0.924834	0.494633	0.238334	0.153901		199.4	0.039959	0.03805	0.034344	0.031681	0.030736	0.035372	-0.00693	-0.01092	0.011968	0.00567	0.015948	0.011822
199.4	0.927283	0.492503	0.223971	0.141287	0.925821	0.494588	0.238771	0.153731		199.6	0.039993	0.038078	0.034377	0.03171	0.030756	0.035405	-0.01963	0.008287	0.005832	0.017031	0.012231	0.01348
199.6	0.928042	0.492939	0.224179	0.14142	0.926975	0.494821	0.238842	0.153008		199.8	0.040027	0.038105	0.03441	0.031739	0.030777	0.035438	-0.01355	0.005347	0.007824	0.010815	0.007227	0.007501
199.8	0.9288	0.493374	0.224387	0.141553	0.928635	0.495652	0.239611	0.153848		200	0.040061	0.038133	0.034443	0.031768	0.030798	0.035471	-0.01638	-0.00749	0.006632	0.014759	0.013959	0.005313
200	0.929557	0.493809	0.224596	0.141686	0.929688	0.495677	0.240474	0.153766		200.2	0.040095	0.03816	0.034476	0.031798	0.030818	0.035504	-0.01826	-0.00055	0.006447	0.005756	0.013674	0.013015
200.2	0.930315	0.494244	0.224804	0.141819	0.930339	0.496157	0.240403	0.154286		200.4	0.040129	0.038188	0.034509	0.031827	0.030839	0.035537	-0.01678	0.002305	0.000962	0.006267	0.014279	0.022281
200.4	0.931072	0.494679	0.225012	0.141952	0.930591	0.495175	0.240117	0.153459		200.6	0.040163	0.038215	0.034542	0.031856	0.030859	0.03557	-0.01691	0.002741	0.014912	0.005093	0.015572	0.013207
200.6	0.931829	0.495114	0.22522	0.142085	0.931986	0.495198	0.240781	0.153246		200.8	0.040197	0.038243	0.034575	0.031885	0.03088	0.035603	-0.01162	0.003642	0.005215	0.002639	0.009433	0.01002
200.8	0.932585	0.495548	0.225428	0.142218	0.93238	0.495303	0.241069	0.15302		201	0.040231	0.03827	0.034608	0.031915	0.030901	0.035636	-0.01075	0.000654	0.009093	0.010368	0.010561	0.022284
201	0.933341	0.495983	0.225636	0.142351	0.932216	0.495413	0.240926	0.153051		201.2	0.040265	0.038298	0.034641	0.031944	0.030921	0.035669	-0.01149	-0.01051	0.000107	0.005912	0.008355	0.016905
201.2	0.934097	0.496418	0.225844	0.142483	0.932948	0.496313	0.241285	0.153099		201.4	0.040299	0.038325	0.034674	0.031973	0.030942	0.035701	-0.01121	0.00135	-0.00109	0.008559	0.011587	0.015354
201.4	0.934853	0.496852	0.226052	0.142616	0.933624	0.496223	0.24134	0.15389		201.6	0.040333	0.038352	0.034707	0.032002	0.030962	0.035734	-0.01258	-0.00592	0.01408	0.003338	0.01575	0.007733
201.6	0.935608	0.497286	0.22626	0.142749	0.933695	0.496405	0.241616	0.154408		201.8	0.040366	0.03838	0.03474	0.032032	0.030983	0.035767	-0.01256	0.003524	0.007256	0.014119	0.007094	0.009749
201.8	0.936363	0.497721	0.226468	0.142882	0.934224	0.496942	0.241804	0.154652		202	0.0404	0.038407	0.034773	0.032061	0.031003	0.0358	-0.01199	-0.00219	-0.00093	0.008686	0.006522	0.012427
202	0.937118	0.498155	0.226676	0.143015	0.934585	0.497514	0.241226	0.153004		202.2	0.040434	0.038435	0.034806	0.03209	0.031024	0.035833	-0.01306	-0.00292	0.004582	0.006831	0.007538	0.006271
202.2	0.937872	0.498589	0.226883	0.143148	0.937176	0.498283	0.241865	0.153971		202.4	0.040468	0.038462	0.034839	0.032119	0.031044	0.035866	-0.01781	-0.0023	0.001105	0.007538	0.007395	0.014214
202.4	0.938627	0.499022	0.227091	0.143281	0.937504	0.49819	0.242938	0.155122		202.6	0.040502	0.038489	0.034872	0.032149	0.031064	0.035899	-0.013	0.003124	0.004417	0.008801	0.011439	0.011059
202.6	0.93938	0.499456	0.227299	0.143413	0.93815	0.49889	0.244535	0.15491		202.8	0.040536	0.038516	0.034905	0.032178	0.031085	0.035931	-0.01913	0.001923	0.005441	0.004093	0.009481	0.005599
202.8	0.940134	0.49989	0.227507	0.143546	0.939347	0.49933	0.245075	0.155666		203	0.04057	0.038544	0.034938	0.032207	0.031105	0.035964	-0.01694	-0.01182	0.000418	0.005822	0.007683	0.009334
203	0.940887	0.500323	0.227715	0.143679	0.940924	0.500157	0.246449	0.15685		203.2	0.040604	0.038571	0.034971	0.032236	0.031126	0.035997	-0.02439	-0.00212	0.006625	0.009607	0.016025	0.015131
203.2	0.94164	0.500757	0.227922	0.143812	0.941408	0.500572	0.245851	0.156385		203.4	0.040638	0.038598	0.035004	0.032265	0.031146	0.03603	-0.01327	-0.0019	0.012159	0.00942	0.01582	0.007603
203.4	0.942393	0.50119	0.22813	0.143945	0.942256	0.501094	0.246354	0.156104		203.6	0.040671	0.038625	0.035037	0.032295	0.031166	0.036063	-0.01372	-0.00128	0.008519	0.001804	0.01154	0.024167
203.6	0.943145	0.501623	0.228337	0.144077	0.943225	0.502341	0.246359	0.155762		203.8	0.040705	0.038653	0.03507	0.032324	0.031187	0.036096	-0.00565	-0.00545	0.003065	0.00637	0.013996	0.013168
203.8	0.943897	0.502057	0.228545	0.14421	0.943857	0.503316	0.247203	0.156261		204	0.040739	0.03868	0.035104	0.032353	0.031207	0.036129	-0.0104	-0.00999	0.009318	0.017988	0.005401	0.015969
204	0.944649	0.50249	0.228753	0.144343	0.943948	0.503168	0.247019	0.155615		204.2	0.040773	0.038707	0.035137	0.032382	0.031227	0.036161	-0.01284	0.00171	0.002843	0.01263	0.008918	0.016393
204.2	0.9454	0.502923	0.22896	0.144475	0.944663	0.503898	0.246151	0.155413		204.4	0.040807	0.038734	0.03517	0.032411	0.031248	0.036194	-0.01234	-0.00135	0.011822	0.008744	0.010867	0.007518
204.4	0.946151	0.503355	0.229168	0.144608	0.945783	0.504812	0.246386	0.155183		204.6	0.04084	0.038761	0.035203	0.03244	0.031268	0.036227	-0.01657	-0.0014	0.002882	0.015131	0.014898	0.017985
204.6	0.946902	0.503788	0.229375	0.144741	0.947279	0.505588	0.24685	0.155988		204.8	0.040874	0.038788	0.035236	0.03247	0.031288	0.03626	-0.01938	-0.0061	0.013627	0.004912	0.016183	0.01311
204.8	0.947653	0.504221	0.229583	0.144873	0.947997	0.505665	0.246287	0.15636		205	0.040908	0.038816	0.035269	0.032499	0.031308	0.036293	-0.01093	-0.00306	0.008996	0.011921	0.013481	0.020757
205	0.948403	0.504653	0.22979	0.145006	0.948052	0.505986	0.245652	0.156253		205.2	0.040942	0.038843	0.035302	0.032528	0.031329	0.036325	-0.01042	0.001703	-0.0027	0.001278	0.014022	0.01843
205.2	0.949153	0.505085	0.229997	0.145139	0.948639	0.505673	0.244525	0.155227		205.4	0.040976	0.03887	0.035335	0.032557	0.031349	0.036358	-0.01322	0.0053	0.003821	0.00225	0.01457	0.00564
205.4	0.949903	0.505518	0.230205	0.145271	0.94866	0.505579	0.243838	0.154661		205.6	0.041009	0.038897	0.035368	0.032586	0.031369	0.036391	-0.01178	0.003741	0.012116	0.008779	0.01019	0.00414
205.6	0.950652	0.50595	0.230412	0.145404	0.949824	0.507439	0.244078	0.154712		205.8	0.041043	0.038924	0.0354	0.032615	0.031389	0.036424	-0.01071	0.005903	0.002904	0.011967	0.014095	0.008492
205.8	0.951401	0.506382	0.230619	0.145536	0.951143	0.508356	0.243718	0.154427		206	0.041077	0.038951	0.035433	0.032644	0.031409	0.036456	-0.01045	0.003515	0.005977	0.007105	0.017028	0.005373
206	0.95215	0.506814	0.230827	0.145669	0.952112	0.509329	0.24374	0.15426		206.2	0.04111	0.038978	0.035466	0.032674	0.03143	0.036489	-0.00588	-6.35e-05	0.006793	0.00858	0.010507	0.004828
206.2	0.952899	0.507246	0.231034	0.145801	0.95368	0.509118	0.244399	0.155632		206.4	0.041144	0.039005	0.035499	0.032703	0.03145	0.036522	-0.01466	-0.00063	0.006118	0.016447	0.009995	0.006165
206.4	0.953647	0.507678	0.231241	0.145934	0.95485	0.509749	0.246634	0.156825		206.6	0.041178	0.039032	0.035532	0.032732	0.03147	0.036555	-0.00984	-0.00719	0.00137	0.020853	0.022169	0.010031
206.6	0.954395	0.508109	0.231448	0.146066	0.95619	0.510153	0.246886	0.156565		206.8	0.041211	0.039059	0.035565	0.032761	0.03149	0.036588	-0.01525	-0.00133	-0.00262	0.005436	0.021698	0.008028
206.8	0.955142	0.508541	0.231655	0.146199	0.956232	0.509215	0.245982	0.156431		207	0.041245	0.039086	0.035598	0.03279	0.03151	0.03662	-0.01425	0.001793	0.007836	0.006476	0.005373	0.014142
207	0.95589	0.508972	0.231862	0.146331	0.956944	0.509567	0.246652	0.156958		207.2	0.041279	0.039113	0.035631	0.032819	0.03153	0.036653	-0.0193	0.00539	0.005786	0.009223	0.0072	0.010377
207.2	0.956637	0.509403	0.232069	0.146464	0.95736	0.5096	0.246916	0.157087		207.4	0.041312	0.03914	0.035664	0.032848	0.03155	0.036686	-0.01496	-0.00369	0.010003	0.003859	0.010564	0.016564
207.4	0.957383	0.509835	0.232276	0.146596	0.958366	0.509336	0.247664	0.157923		207.6	0.041346	0.039166	0.035697	0.032877	0.03157	0.036719	-0.01644	-0.00846	0.009048	0.002632	0.006453	0.01242
207.6	0.95813	0.510266	0.232483	0.146728	0.958824	0.510153	0.247836	0.157953		207.8	0.04138	0.039193	0.03573	0.032906	0.03159	0.036751	-0.01001	0.000159	0.004871	0.007095	0.014829	0.019354
207.8	0.958876	0.510697	0.23269	0.146861	0.959486	0.510415	0.248175	0.157747		208	0.041413	0.03922	0.035763	0.032936	0.03161	0.036784	-0.01542	0.00479	0.007584	0.011189	0.011108	0.009468
208	0.959622	0.511128	0.232897	0.146993	0.961098	0.510832	0.248395	0.158011		208.2	0.041447	0.039247	0.035796	0.032965	0.03163	0.036817	-0.0198	-0.00029	0.00485	0.012252	0.010969	0.012263
208.2	0.960367	0.511558	0.233104	0.147126	0.963157	0.511697	0.249103	0.159703		208.4	0.04148	0.039274	0.035829	0.032994	0.03165	0.036849	-0.00648	-0.00693	0.01265	0.0164	0.020304	0.018188
208.4	0.961113	0.511989	0.233311	0.147258	0.963899	0.511824	0.249288	0.160173		208.6	0.041514	0.039301	0.035862	0.033023	0.03167	0.036882	-0.01838	0.003024	-0.00771	0.005749	0.013289	0.021777
208.6	0.961858	0.51242	0.233518	0.14739	0.964465	0.5109	0.248463	0.160384		208.8	0.041548	0.039327	0.035895	0.033052	0.03169	0.036915	-0.0129	-0.00059	0.008514	0.000393	0.008581	0.011208
208.8	0.962602	0.51285	0.233725	0.147523	0.964541	0.511396	0.248779	0.160846		209	0.041581	0.039354	0.035928	0.033081	0.03171	0.036948	-0.0167	-0.00594	0.009504	0.01314	0.016412	0.013445
209	0.963347	0.513281	0.233932	0.147655	0.964554	0.512444	0.249878	0.160259		209.2	0.041615	0.039381	0.035961	0.03311	0.03173	0.03698	-0.01309	-0.00244	0.013459	0.003628	0.020509	0.012199
209.2	0.964091	0.513711	0.234138	0.147787	0.964749	0.512561	0.250236	0.160384		209.4	0.041648	0.039408	0.035994	0.033139	0.03175	0.037013	-0.0205	0.005843	0.001042	0.011817	0.001857	0.017352
209.4	0.964835	0.514141	0.234345	0.147919	0.965375	0.514291	0.25141	0.160544		209.6	0.041682	0.039434	0.036027	0.033168	0.03177	0.037046	-0.02027	0.000289	0.009563	0.007571	0.012382	0.01415
209.6	0.965578	0.514571	0.234552	0.148052	0.965524	0.515446	0.251611	0.160743		209.8	0.041715	0.039461	0.03606	0.033197	0.03179	0.037078	-0.01479	0.003257	0.009823	0.010509	0.016637	0.012109
209.8	0.966321	0.515001	0.234759	0.148184	0.965744	0.516559	0.25238	0.16117		210	0.041749	0.039488	0.036093	0.033226	0.03181	0.037111	-0.0155	-0.00459	0.010079	0.01686	0.012436	0.010463
210	0.967064	0.515431	0.234965	0.148316	0.965955	0.517142	0.252603	0.160805		210.2	0.041782	0.039515	0.036126	0.033255	0.031829	0.037144	-0.00644	-0.00204	0.00642	0.007876	0.007318	0.015239
210.2	0.967807	0.515861	0.235172	0.148448	0.966453	0.517299	0.253448	0.160725		210.4	0.041816	0.039541	0.036158	0.033284	0.031849	0.037176	-0.00831	-0.00612	0.00422	0.007533	0.01516	0.008546
210.4	0.968549	0.51629	0.235378	0.14858	0.967328	0.517364	0.254077	0.159872		210.6	0.041849	0.039568	0.036191	0.033313	0.031869	0.037209	-0.01653	-0.00062	0.006935	0.001841	0.011312	0.015523
210.6	0.969291	0.51672	0.235585	0.148713	0.967423	0.51755	0.253537	0.159614		210.8	0.041883	0.039594	0.036224	0.033342	0.031889	0.037242	-0.00711	0.003878	0.008768	0.006243	0.009883	0.014698
210.8	0.970033	0.517149	0.235791	0.148845	0.966644	0.517172	0.252901	0.159068		211	0.041916	0.039621	0.036257	0.033371	0.031909	0.037274	-0.01013	-0.00204	0.006276	0.009194	0.016533	0.011052
211	0.970775	0.517578	0.235998	0.148977	0.967651	0.518364	0.253831	0.159511		211.2	0.041949	0.039648	0.03629	0.0334	0.031928	0.037307	-0.00825	0.004893	0.010189	0.010709	0.015585	0.012149
211.2	0.971516	0.518008	0.236204	0.149109	0.967946	0.518035	0.253372	0.160382		211.4	0.041983	0.039674	0.036323	0.033429	0.031948	0.03734	-0.00752	0.004442	0.010306	0.009317	0.012689	0.013151
211.4	0.972257	0.518437	0.236411	0.149241	0.969276	0.519633	0.253413	0.161362		211.6	0.042016	0.039701	0.036356	0.033458	0.031968	0.037372	-0.01719	0.015528	0.001785	0.006756	0.016953	0.003172
211.6	0.972997	0.518866	0.236617	0.149373	0.970072	0.52165	0.25333	0.1617		211.8	0.04205	0.039727	0.036389	0.033487	0.031988	0.037405	-0.0111	0.003181	0.003246	0.003982	0.011526	0.011405
211.8	0.973737	0.519295	0.236824	0.149505	0.970831	0.522335	0.253355	0.161679		212	0.042083	0.039754	0.036422	0.033516	0.032007	0.037438	-0.01154	-0.00021	0.004368	0.002565	0.01241	0.017725
212	0.974477	0.519723	0.23703	0.149637	0.97233	0.522627	0.253888	0.162755		212.2	0.042116	0.03978	0.036455	0.033545	0.032027	0.03747	-0.01746	-0.00254	0.001103	0.008165	0.009319	0.014544
212.2	0.975217	0.520152	0.237236	0.149769	0.97424	0.523174	0.253934	0.163457		212.4	0.04215	0.039807	0.036488	0.033574	0.032047	0.037503	-0.01505	-0.0005	0.005118	0.005702	0.016672	0.007963
212.4	0.975957	0.520581	0.237442	0.149901	0.974209	0.523584	0.253168	0.162879		212.6	0.042183	0.039833	0.036521	0.033603	0.032066	0.037535	-0.02342	-0.00547	0.001795	0.009552	0.017474	0.016255
212.6	0.976696	0.521009	0.237649	0.150033	0.975025	0.523402	0.252687	0.163389		212.8	0.042217	0.03986	0.036553	0.033632	0.032086	0.037568	-0.00743	-0.00745	0.00384	0.008361	0.006015	0.008916
212.8	0.977435	0.521437	0.237855	0.150165	0.976105	0.524056	0.253657	0.164526		213	0.04225	0.039886	0.036586	0.033661	0.032106	0.037601	-0.01274	0.004139	0.003177	0.007527	0.003652	0.015652
213	0.978173	0.521866	0.238061	0.150297	0.977239	0.524123	0.25427	0.165366		213.2	0.042283	0.039913	0.036619	0.03369	0.032125	0.037633	-0.00989	0.001372	0.007142	-0.0014	0.005031	0.009568
213.2	0.978911	0.522294	0.238267	0.150429	0.978595	0.524652	0.254495	0.165791		213.4	0.042316	0.039939	0.036652	0.033719	0.032145	0.037666	-0.01684	-0.00295	0.002882	0.012833	0.0168	0.003693
213.4	0.979649	0.522722	0.238473	0.150561	0.978853	0.524336	0.25379	0.165201		213.6	0.04235	0.039965	0.036685	0.033748	0.032165	0.037698	-0.01171	0.004207	0.009979	0.006015	0.011389	0.017494
213.6	0.980387	0.52315	0.238679	0.150693	0.979129	0.523732	0.252953	0.164541		213.8	0.042383	0.039992	0.036718	0.033777	0.032184	0.037731	-0.00831	-0.00066	0.007035	0.012652	0.014217	0.009371
213.8	0.981124	0.523578	0.238886	0.150825	0.980615	0.524368	0.253354	0.164285		214	0.042416	0.040018	0.036751	0.033806	0.032204	0.037764	-0.0163	-0.00183	0.014405	0.010156	0.012228	0.014445
214	0.981861	0.524005	0.239092	0.150957	0.980851	0.524871	0.2527	0.164326		214.2	0.04245	0.040045	0.036784	0.033835	0.032223	0.037796	-0.0217	-0.00251	0.006562	0.007062	0.014622	0.014942
214.2	0.982598	0.524433	0.239298	0.151089	0.981144	0.524244	0.252609	0.163844		214.4	0.042483	0.040071	0.036816	0.033864	0.032243	0.037829	-0.02601	0.005313	0.001782	0.007059	0.005319	0.013354
214.4	0.983335	0.524861	0.239504	0.151221	0.982597	0.524163	0.252174	0.163225		214.6	0.042516	0.040097	0.036849	0.033893	0.032262	0.037861	-0.0095	-0.0078	0.001837	0.010663	0.004526	0.008474
214.6	0.984071	0.525288	0.239709	0.151352	0.983433	0.524991	0.252732	0.163459		214.8	0.042549	0.040123	0.036882	0.033922	0.032282	0.037894	-0.01321	-0.00382	0.006353	0.015082	0.015341	0.015645
214.8	0.984807	0.525715	0.239915	0.151484	0.98315	0.524321	0.252542	0.162744		215	0.042583	0.04015	0.036915	0.033951	0.032301	0.037926	-0.01295	0.00101	0.008543	0.008408	0.017848	0.015333
215	0.985543	0.526143	0.240121	0.151616	0.984436	0.525478	0.253769	0.163227		215.2	0.042616	0.040176	0.036948	0.03398	0.032321	0.037959	-0.01202	0.000217	0.000673	0.006643	0.012483	0.013893
215.2	0.986278	0.52657	0.240327	0.151748	0.98569	0.526348	0.254885	0.164817		215.4	0.042649	0.040202	0.036981	0.034008	0.03234	0.037992	-0.01136	-0.0057	0.000761	-0.00043	0.007782	0.012454
215.4	0.987013	0.526997	0.240533	0.15188	0.986813	0.527042	0.255334	0.164463		215.6	0.042682	0.040228	0.037014	0.034037	0.03236	0.038024	-0.01013	-0.0023	0.00873	0.009851	0.014644	0.010815
215.6	0.987748	0.527424	0.240739	0.152011	0.987503	0.527724	0.256035	0.164119		215.8	0.042715	0.040255	0.037047	0.034066	0.032379	0.038057	-0.01067	-0.0046	0.003016	0.009962	0.019523	0.009148
215.8	0.988482	0.52785	0.240944	0.152143	0.988519	0.528028	0.257535	0.163433		216	0.042749	0.040281	0.037079	0.034095	0.032399	0.038089	-0.01194	-0.00103	0.008432	0.012157	0.017467	0.005445
216	0.989216	0.528277	0.24115	0.152275	0.989795	0.528323	0.258644	0.163788		216.2	0.042782	0.040307	0.037112	0.034124	0.032418	0.038122	-0.00683	0.004097	0.011274	0.008093	0.016222	0.011618
216.2	0.98995	0.528704	0.241356	0.152406	0.991431	0.529417	0.259741	0.163713		216.4	0.042815	0.040333	0.037145	0.034153	0.032437	0.038154	-0.01936	-0.00158	0.007618	0.015903	0.025085	0.008065
216.4	0.990684	0.52913	0.241562	0.152538	0.992106	0.530884	0.259935	0.164783		216.6	0.042848	0.040359	0.037178	0.034182	0.032457	0.038187	-0.01542	0.000239	0.007328	0.0035	0.008312	0.009328
216.6	0.991417	0.529556	0.241767	0.15267	0.993284	0.531424	0.260699	0.165274		216.8	0.042881	0.040386	0.037211	0.034211	0.032476	0.038219	-0.00621	-0.0002	-0.00028	0.011955	0.011675	0.018517
216.8	0.99215	0.529983	0.241973	0.152802	0.994359	0.532367	0.261103	0.165306		217	0.042914	0.040412	0.037244	0.03424	0.032496	0.038252	-0.01781	0.008572	0.010015	0.015997	0.011486	0.01724
217	0.992883	0.530409	0.242178	0.152933	0.994723	0.533458	0.262237	0.165221		217.2	0.042948	0.040438	0.037276	0.034268	0.032515	0.038284	-0.00825	0.001067	0.001389	0.00567	0.006606	0.018304
217.2	0.993615	0.530835	0.242384	0.153065	0.995109	0.534162	0.262022	0.164563		217.4	0.042981	0.040464	0.037309	0.034297	0.032534	0.038317	-0.01163	-0.0013	0.006642	0.010729	0.025618	0.01485
217.4	0.994348	0.531261	0.242589	0.153196	0.995401	0.53307	0.260656	0.163887		217.6	0.043014	0.04049	0.037342	0.034326	0.032553	0.038349	-0.01655	0.007641	0.008741	0.008017	0.012577	0.01043
217.6	0.99508	0.531687	0.242795	0.153328	0.995541	0.532584	0.259536	0.162254		217.8	0.043047	0.040516	0.037375	0.034355	0.032573	0.038382	-0.01333	-0.00292	0.012082	0.009709	0.013289	0.020144
217.8	0.995811	0.532112	0.243	0.15346	0.997142	0.534045	0.259775	0.162344		218	0.04308	0.040542	0.037408	0.034384	0.032592	0.038414	-0.01386	0.004651	0.012292	0.003885	0.016158	0.00826
218	0.996542	0.532538	0.243206	0.153591	0.997835	0.53465	0.259392	0.162884		218.2	0.043113	0.040568	0.037441	0.034413	0.032611	0.038447	-0.01626	-0.00404	-0.00209	0.01012	0.003977	0.006769
218.2	0.997273	0.532964	0.243411	0.153723	0.998142	0.534382	0.25919	0.161969		218.4	0.043146	0.040594	0.037473	0.034442	0.032631	0.038479	-0.02259	0.000385	0.002194	0.014454	0.018779	0.015253
218.4	0.998004	0.533389	0.243617	0.153854	0.999624	0.535176	0.259224	0.162088		218.6	0.043179	0.04062	0.037506	0.03447	0.03265	0.038512	-0.01223	0.001156	0.012499	0.002148	0.016842	0.018116
218.6	0.998735	0.533814	0.243822	0.153986	1.00007	0.534515	0.259509	0.162936		218.8	0.043212	0.040646	0.037539	0.034499	0.032669	0.038544	-0.01365	-0.002	0.012718	0.007357	0.024093	0.022429
218.8	0.999465	0.53424	0.244027	0.154117	1.00108	0.534694	0.259594	0.163705		219	0.043245	0.040672	0.037572	0.034528	0.032688	0.038577	-0.01072	-0.00265	0.012594	0.011258	0.017942	0.012107
219	1.00019	0.534665	0.244232	0.154249	1.0022	0.53518	0.259533	0.164538		219.2	0.043278	0.040698	0.037605	0.034557	0.032707	0.038609	-0.01298	0.001343	0.006146	0.008775	0.006495	0.010297
219.2	1.00092	0.53509	0.244438	0.15438	1.00243	0.533907	0.258931	0.16519		219.4	0.043311	0.040724	0.037637	0.034586	0.032727	0.038642	-0.0097	-0.00659	0.001543	0.017226	0.014099	0.011207
219.4	1.00165	0.535515	0.244643	0.154512	1.00308	0.533287	0.259094	0.165401		219.6	0.043344	0.04075	0.03767	0.034615	0.032746	0.038674	-0.01548	-0.00049	0.005416	0.011023	0.019028	0.024767
219.6	1.00238	0.535939	0.244848	0.154643	1.00451	0.533851	0.26012	0.166672		219.8	0.043377	0.040776	0.037703	0.034643	0.032765	0.038707	-0.01932	0.010769	0.00302	0.000519	0.020402	0.008914
219.8	1.00311	0.536364	0.245053	0.154774	1.00573	0.534541	0.261713	0.167655		220	0.04341	0.040801	0.037736	0.034672	0.032784	0.038739	-0.0144	-0.00415	0.002195	0.002344	0.010746	0.004902
220	1.00384	0.536789	0.245258	0.154906	1.00723	0.535748	0.261943	0.168556		220.2	0.043443	0.040827	0.037769	0.034701	0.032803	0.038771	-0.01928	-0.00613	0.015936	0.012312	0.012672	0.010544
220.2	1.00457	0.537213	0.245463	0.155037	1.00894	0.537069	0.262106	0.169468		220.4	0.043476	0.040853	0.037801	0.03473	0.032822	0.038804	-0.01356	0.000799	0.006816	0.014238	0.014947	0.00993
220.4	1.0053	0.537637	0.245668	0.155169	1.00941	0.538847	0.262652	0.170345		220.6	0.043509	0.040879	0.037834	0.034759	0.032841	0.038836	-0.01921	-0.0096	0.009706	0.00181	0.01233	0.012341
220.6	1.00602	0.538062	0.245873	0.1553	1.00971	0.539522	0.262371	0.169371		220.8	0.043542	0.040905	0.037867	0.034787	0.03286	0.038869	-0.00752	0.000718	0.00372	0.001859	0.009577	0.012559
220.8	1.00675	0.538486	0.246078	0.155431	1.00916	0.539824	0.26216	0.168942		221	0.043575	0.040931	0.0379	0.034816	0.032879	0.038901	-0.01643	0.004475	0.007237	0.004352	0.018835	0.016733
221	1.00748	0.53891	0.246283	0.155563	1.00902	0.540644	0.262284	0.168704		221.2	0.043608	0.040956	0.037933	0.034845	0.032898	0.038933	-0.01839	0.004974	0.004234	0.010413	0.009703	0.011302
221.2	1.0082	0.539334	0.246488	0.155694	1.0087	0.540303	0.26071	0.167201		221.4	0.043641	0.040982	0.037965	0.034874	0.032918	0.038966	-0.00288	0.01037	0.00242	0.005813	0.006212	0.016155
221.4	1.00893	0.539758	0.246693	0.155825	1.00919	0.539773	0.25968	0.165985		221.6	0.043673	0.041008	0.037998	0.034902	0.032937	0.038998	-0.01275	0.002303	0.007562	0.008054	0.007271	0.02013
221.6	1.00966	0.540182	0.246898	0.155956	1.00957	0.541189	0.259849	0.165463		221.8	0.043706	0.041034	0.038031	0.034931	0.032956	0.039031	-0.01321	0.011768	0.010438	0.013427	0.015422	0.014319
221.8	1.01038	0.540605	0.247103	0.156088	1.01153	0.542589	0.260927	0.165956		222	0.043739	0.041059	0.038064	0.03496	0.032975	0.039063	-0.00824	-0.00239	0.010592	0.0107	0.01649	0.008597
222	1.01111	0.541029	0.247308	0.156219	1.01216	0.544033	0.261231	0.165455		222.2	0.043772	0.041085	0.038096	0.034989	0.032993	0.039095	-0.0088	0.001607	0.011352	0.014958	0.018787	0.019909
222.2	1.01183	0.541452	0.247513	0.15635	1.01323	0.545099	0.261722	0.166074		222.4	0.043805	0.041111	0.038129	0.035018	0.033012	0.039128	-0.01465	-0.00292	0.008986	0.0116	0.012075	0.012224
222.4	1.01256	0.541876	0.247717	0.156481	1.01377	0.545615	0.261389	0.165719		222.6	0.043838	0.041136	0.038162	0.035046	0.033031	0.03916	-0.01754	-0.00485	0.015332	0.011235	0.015324	0.007849
222.6	1.01328	0.542299	0.247922	0.156613	1.01399	0.545489	0.261549	0.16587		222.8	0.043871	0.041162	0.038195	0.035075	0.03305	0.039193	-0.00967	0.003258	0.005672	0.012301	0.014087	0.015519
222.8	1.01401	0.542722	0.248127	0.156744	1.01456	0.54607	0.261634	0.165962		223	0.043903	0.041188	0.038228	0.035104	0.033069	0.039225	-0.01587	0.004336	0.006388	0.004631	0.018564	0.022109
223	1.01473	0.543145	0.248331	0.156875	1.01444	0.546159	0.261742	0.166242		223.2	0.043936	0.041213	0.03826	0.035132	0.033088	0.039257	-0.01	-0.0006	0.005313	0.002052	0.013256	0.009271
223.2	1.01546	0.543568	0.248536	0.157006	1.01497	0.545794	0.2622	0.166216		223.4	0.043969	0.041239	0.038293	0.035161	0.033107	0.03929	-0.01333	-0.00605	0.004399	0.003423	0.015741	0.014243
223.4	1.01618	0.543991	0.248741	0.157137	1.01726	0.546878	0.263662	0.166862		223.6	0.044002	0.041264	0.038326	0.03519	0.033126	0.039322	-0.01381	0.004379	0.005534	0.013018	0.019485	0.023829
223.6	1.0169	0.544413	0.248945	0.157268	1.01904	0.548159	0.265022	0.168126		223.8	0.044034	0.04129	0.038359	0.035219	0.033145	0.039354	-0.01038	2.52e-05	0.010531	0.013559	0.011986	0.018971
223.8	1.01763	0.544836	0.24915	0.157399	1.02103	0.549073	0.266882	0.168726		224	0.044067	0.041316	0.038391	0.035247	0.033164	0.039387	-0.0108	0.002133	0.014782	0.015005	0.017751	0.005629
224	1.01835	0.545258	0.249354	0.15753	1.02194	0.550003	0.26712	0.169026		224.2	0.0441	0.041341	0.038424	0.035276	0.033182	0.039419	-0.00825	0.00201	0.006482	0.001808	0.012021	0.016193
224.2	1.01907	0.545681	0.249559	0.157662	1.02201	0.549404	0.266111	0.168306		224.4	0.044133	0.041367	0.038457	0.035305	0.033201	0.039451	-0.00403	0.002267	0.011372	0.007281	0.013741	0.01921
224.4	1.01979	0.546103	0.249763	0.157793	1.0219	0.549697	0.267046	0.168007		224.6	0.044165	0.041392	0.03849	0.035333	0.03322	0.039484	-0.01106	0.005416	0.010781	0.007569	0.016525	0.013214
224.6	1.02052	0.546525	0.249968	0.157924	1.02195	0.549758	0.266122	0.167226		224.8	0.044198	0.041418	0.038522	0.035362	0.033239	0.039516	-0.01382	0.003899	0.011169	0.004511	0.022629	0.010577
224.8	1.02124	0.546947	0.250172	0.158055	1.02212	0.549743	0.265925	0.166957		225	0.044231	0.041443	0.038555	0.035391	0.033258	0.039548	-0.01309	-0.00169	0.011322	0.016296	0.019546	0.01304
225	1.02196	0.547369	0.250376	0.158186	1.02308	0.55021	0.266231	0.167604		225.2	0.044264	0.041469	0.038588	0.03542	0.033276	0.039581	-0.00762	-0.00508	0.007607	0.005475	0.017386	0.014528
225.2	1.02268	0.547791	0.250581	0.158317	1.02379	0.549651	0.266441	0.167112		225.4	0.044296	0.041494	0.03862	0.035448	0.033295	0.039613	-0.00709	-0.00018	0.004708	0.00642	0.014263	0.012851
225.4	1.0234	0.548213	0.250785	0.158448	1.02556	0.549888	0.267133	0.168376		225.6	0.044329	0.041519	0.038653	0.035477	0.033314	0.039645	-0.01287	-0.00277	0.00744	0.010949	0.008511	0.015411
225.6	1.02412	0.548635	0.250989	0.158578	1.02716	0.551129	0.26746	0.168945		225.8	0.044362	0.041545	0.038686	0.035506	0.033333	0.039678	-0.00954	0.001262	0.007138	0.008253	0.021746	0.020375
225.8	1.02484	0.549056	0.251194	0.158709	1.02949	0.551316	0.267555	0.169111		226	0.044394	0.04157	0.038719	0.035534	0.033351	0.03971	-0.01679	-0.00262	0.009276	0.01139	0.020914	0.020197
226	1.02556	0.549478	0.251398	0.15884	1.02997	0.551479	0.268035	0.169214		226.2	0.044427	0.041596	0.038751	0.035563	0.03337	0.039742	-0.01216	-0.00035	0.01346	0.008183	0.01855	0.009768
226.2	1.02628	0.549899	0.251602	0.158971	1.03151	0.550594	0.267467	0.169826		226.4	0.04446	0.041621	0.038784	0.035592	0.033389	0.039775	-0.00615	0.003918	0.007762	0.011575	0.015033	0.011717
226.4	1.027	0.55032	0.251806	0.159102	1.03143	0.549716	0.266634	0.168642		226.6	0.044492	0.041646	0.038817	0.03562	0.033407	0.039807	-0.01136	0.004299	0.00782	0.012303	0.00981	0.015485
226.6	1.02772	0.550742	0.25201	0.159233	1.03256	0.550822	0.267401	0.169501		226.8	0.044525	0.041672	0.038849	0.035649	0.033426	0.039839	-0.00593	-0.00428	0.015631	0.010044	0.016448	0.013835
226.8	1.02844	0.551163	0.252214	0.159364	1.03391	0.552105	0.267978	0.170784		227	0.044557	0.041697	0.038882	0.035678	0.033445	0.039871	-0.00515	-0.0035	0.010569	0.009643	0.017783	0.01303
227	1.02916	0.551584	0.252418	0.159495	1.03463	0.553181	0.268301	0.171278		227.2	0.04459	0.041722	0.038915	0.035706	0.033463	0.039904	-0.01474	-0.00088	0.008656	0.013496	0.016413	0.020326
227.2	1.02987	0.552004	0.252622	0.159625	1.03667	0.55411	0.269011	0.171843		227.4	0.044623	0.041748	0.038948	0.035735	0.033482	0.039936	-0.01189	0.002218	0.016902	0.007308	0.01464	0.018905
227.4	1.03059	0.552425	0.252826	0.159756	1.03813	0.554887	0.269692	0.172233		227.6	0.044655	0.041773	0.03898	0.035763	0.0335	0.039968	-0.01154	0.001328	0.014027	0.005648	0.019	0.0132
227.6	1.03131	0.552846	0.25303	0.159887	1.03969	0.556188	0.270662	0.173737		227.8	0.044688	0.041798	0.039013	0.035792	0.033519	0.04	-0.0139	0.003836	0.011287	-0.00028	0.016769	0.018827
227.8	1.03203	0.553266	0.253234	0.160018	1.04069	0.556599	0.271381	0.174344		228	0.04472	0.041823	0.039046	0.035821	0.033537	0.040033	-0.00772	-0.00406	0.013371	0.010091	0.011361	0.010367
228	1.03274	0.553687	0.253438	0.160149	1.0397	0.556893	0.270157	0.173454		228.2	0.044753	0.041849	0.039078	0.035849	0.033556	0.040065	-0.01721	0.003688	0.01459	0.020269	0.009324	0.026658
228.2	1.03346	0.554107	0.253642	0.160279	1.04045	0.557424	0.27043	0.173441		228.4	0.044785	0.041874	0.039111	0.035878	0.033575	0.040097	-0.00653	0.004177	-0.00243	0.013043	0.015958	0.013392
228.4	1.03418	0.554527	0.253846	0.16041	1.04054	0.558676	0.271586	0.174765		228.6	0.044818	0.041899	0.039144	0.035907	0.033593	0.040129	-0.01788	-0.00031	0.015424	0.007743	0.012238	0.019886
228.6	1.03489	0.554947	0.25405	0.160541	1.04109	0.559267	0.271413	0.174472		228.8	0.04485	0.041924	0.039176	0.035935	0.033612	0.040162	-0.01787	-0.0056	0.015623	0.013123	0.027319	0.015285
228.8	1.03561	0.555367	0.254253	0.160671	1.04174	0.558786	0.27168	0.175016		229	0.044883	0.041949	0.039209	0.035964	0.03363	0.040194	-0.01313	-0.00067	0.007498	0.007767	0.020572	0.016323
229	1.03632	0.555787	0.254457	0.160802	1.04155	0.558567	0.272055	0.175601		229.2	0.044915	0.041975	0.039242	0.035992	0.033649	0.040226	-0.0147	0.003069	0.005133	0.009262	0.021423	0.010952
229.2	1.03704	0.556207	0.254661	0.160933	1.0416	0.558223	0.272328	0.174921		229.4	0.044948	0.042	0.039274	0.036021	0.033667	0.040258	-0.00897	0.006981	0.005794	0.008726	0.006628	0.016827
229.4	1.03775	0.556627	0.254865	0.161063	1.04204	0.558426	0.272819	0.174922		229.6	0.04498	0.042025	0.039307	0.036049	0.033685	0.040291	-0.00823	0.002544	0.011088	0.009452	0.015772	0.019871
229.6	1.03847	0.557047	0.255068	0.161194	1.0422	0.55843	0.272217	0.175584		229.8	0.045013	0.04205	0.03934	0.036078	0.033704	0.040323	-0.00746	0.004617	0.014773	0.018492	0.014352	0.007948
229.8	1.03918	0.557466	0.255272	0.161325	1.04272	0.557745	0.273077	0.175387		230	0.045045	0.042075	0.039372	0.036107	0.033722	0.040355	-0.0058	0.007542	0.009738	0.012501	0.016859	0.012015
230	1.0399	0.557885	0.255476	0.161455	1.04289	0.557588	0.2737	0.175322		230.2	0.045078	0.0421	0.039405	0.036135	0.033741	0.040387	-0.01449	-0.00495	0.009673	0.007842	0.017856	0.024204
230.2	1.04061	0.558305	0.255679	0.161586	1.04413	0.557629	0.273878	0.175413		230.4	0.04511	0.042125	0.039438	0.036164	0.033759	0.040419	-0.01124	-0.00171	0.007649	0.010463	0.018439	0.019878
230.4	1.04133	0.558724	0.255883	0.161716	1.04385	0.558156	0.274019	0.175093		230.6	0.045142	0.04215	0.03947	0.036192	0.033777	0.040451	-0.008	0.005084	0.011056	0.010201	0.01399	0.004824
230.6	1.04204	0.559143	0.256086	0.161847	1.04478	0.560491	0.274929	0.176222		230.8	0.045175	0.042175	0.039503	0.036221	0.033796	0.040484	-0.00755	0.0042	0.008633	0.011264	0.011702	0.025608
230.8	1.04275	0.559562	0.25629	0.161977	1.04476	0.560028	0.273851	0.175415		231	0.045207	0.0422	0.039536	0.036249	0.033814	0.040516	-0.01044	0.002075	0.013753	0.005493	0.018408	0.013821
231	1.04347	0.559981	0.256493	0.162108	1.04554	0.561146	0.27429	0.175195		231.2	0.04524	0.042225	0.039568	0.036278	0.033833	0.040548	-0.00616	0.000721	0.017029	0.012602	0.01155	0.021601
231.2	1.04418	0.5604	0.256697	0.162238	1.04823	0.562368	0.274727	0.174614		231.4	0.045272	0.04225	0.039601	0.036307	0.033851	0.04058	-0.0059	-5.4e-05	0.013828	0.002152	0.016535	0.015277
231.4	1.04489	0.560818	0.2569	0.162369	1.05032	0.56392	0.275371	0.175019		231.6	0.045304	0.042275	0.039634	0.036335	0.033869	0.040612	-0.004	0.009368	0.005789	0.014208	0.007459	0.016765
231.6	1.0456	0.561237	0.257103	0.162499	1.05308	0.565033	0.275266	0.174935		231.8	0.045337	0.0423	0.039666	0.036364	0.033887	0.040645	-0.00934	0.004581	0.007971	0.012907	0.020778	0.023925
231.8	1.04631	0.561655	0.257307	0.16263	1.05298	0.565123	0.274356	0.174213		232	0.045369	0.042325	0.039699	0.036392	0.033906	0.040677	-0.00855	0.009722	0.012243	0.010404	0.016392	0.011917
232	1.04703	0.562074	0.25751	0.16276	1.05366	0.565698	0.274234	0.173058		232.2	0.045401	0.04235	0.039732	0.036421	0.033924	0.040709	-0.0084	0.003421	0.005394	0.011876	0.013238	0.022791
232.2	1.04774	0.562492	0.257713	0.162891	1.05499	0.566531	0.275034	0.173622		232.4	0.045434	0.042375	0.039764	0.036449	0.033942	0.040741	-0.00932	0.008575	0.007379	0.005329	0.016986	0.013693
232.4	1.04845	0.56291	0.257916	0.163021	1.05514	0.568181	0.274407	0.173753		232.6	0.045466	0.0424	0.039797	0.036478	0.033961	0.040773	-0.01097	-0.0022	0.016409	0.011452	0.018829	0.018376
232.6	1.04916	0.563328	0.25812	0.163152	1.05513	0.56839	0.273439	0.173076		232.8	0.045498	0.042425	0.039829	0.036506	0.033979	0.040805	-0.00475	0.00035	0.003874	0.012778	0.014033	0.017143
232.8	1.04987	0.563746	0.258323	0.163282	1.05623	0.568265	0.273732	0.173445		233	0.045531	0.042449	0.039862	0.036535	0.033997	0.040837	-0.01595	0.012772	0.01244	0.012755	0.015879	0.013386
233	1.05058	0.564164	0.258526	0.163412	1.05641	0.568572	0.27346	0.17261		233.2	0.045563	0.042474	0.039895	0.036563	0.034015	0.04087	-0.00826	0.004141	0.014165	0.012336	0.023071	0.024087
233.2	1.05129	0.564582	0.258729	0.163543	1.05617	0.568052	0.273464	0.171541		233.4	0.045595	0.042499	0.039927	0.036592	0.034033	0.040902	-0.00701	-0.00424	-0.0009	0.01192	0.01563	0.015713
233.4	1.052	0.564999	0.258932	0.163673	1.05652	0.569046	0.273737	0.172737		233.6	0.045628	0.042524	0.03996	0.03662	0.034052	0.040934	-0.00164	0.000867	0.013685	0.006844	0.010415	0.01822
233.6	1.05271	0.565417	0.259135	0.163803	1.05661	0.569038	0.273085	0.174033		233.8	0.04566	0.042549	0.039993	0.036649	0.03407	0.040966	-0.00524	0.000217	0.010894	0.015792	0.008658	0.017104
233.8	1.05341	0.565834	0.259338	0.163934	1.05751	0.569881	0.27397	0.173597		234	0.045692	0.042573	0.040025	0.036677	0.034088	0.040998	-0.00557	-0.00667	0.014922	0.01976	0.022735	0.025387
234	1.05412	0.566252	0.259541	0.164064	1.05859	0.570954	0.275389	0.174672		234.2	0.045724	0.042598	0.040058	0.036706	0.034106	0.04103	-0.00297	-0.00061	0.009436	0.013613	0.011365	0.019402
234.2	1.05483	0.566669	0.259744	0.164194	1.05933	0.570907	0.275846	0.17461		234.4	0.045756	0.042623	0.04009	0.036734	0.034124	0.041062	-0.01003	0.002133	0.006341	0.013306	0.014851	0.016718
234.4	1.05554	0.567086	0.259947	0.164324	1.05903	0.571832	0.275383	0.175574		234.6	0.045789	0.042648	0.040123	0.036763	0.034142	0.041094	-0.01055	0.004604	0.008672	0.00967	0.019869	0.011904
234.6	1.05625	0.567503	0.26015	0.164455	1.05959	0.572358	0.27567	0.176254		234.8	0.045821	0.042672	0.040156	0.036791	0.03416	0.041126	-0.01725	-0.00045	0.014933	0.009992	0.015358	0.014582
234.8	1.05696	0.56792	0.260353	0.164585	1.06064	0.571655	0.275232	0.175255		235	0.045853	0.042697	0.040188	0.03682	0.034178	0.041158	-0.01648	0.003543	0.013267	0.009065	0.007871	0.023865
235	1.05766	0.568337	0.260556	0.164715	1.06252	0.573285	0.276881	0.176578		235.2	0.045885	0.042722	0.040221	0.036848	0.034196	0.041191	-0.01147	-0.00081	0.013632	0.014999	0.009261	0.019092
235.2	1.05837	0.568754	0.260759	0.164845	1.06427	0.573462	0.277162	0.176542		235.4	0.045917	0.042746	0.040253	0.036876	0.034214	0.041223	-0.00463	0.002709	0.007138	0.01266	0.014329	0.010586
235.4	1.05908	0.56917	0.260961	0.164975	1.06562	0.574822	0.277465	0.177213		235.6	0.04595	0.042771	0.040286	0.036905	0.034233	0.041255	-0.01148	0.008986	0.017981	0.009132	0.016582	0.017121
235.6	1.05978	0.569587	0.261164	0.165105	1.06568	0.574268	0.275982	0.17607		235.8	0.045982	0.042796	0.040319	0.036933	0.034251	0.041287	-0.00646	0.00327	0.000853	0.012443	0.026308	0.016292
235.8	1.06049	0.570003	0.261367	0.165236	1.06581	0.573925	0.275354	0.176545		236	0.046014	0.04282	0.040351	0.036962	0.034269	0.041319	-0.00103	0.004819	0.002276	0.009319	0.019591	0.017343
236	1.06119	0.57042	0.26157	0.165366	1.06736	0.574576	0.275948	0.17679		236.2	0.046046	0.042845	0.040384	0.03699	0.034287	0.041351	-0.00704	-0.00524	0.007736	0.00966	0.011443	0.012436
236.2	1.0619	0.570836	0.261772	0.165496	1.06776	0.574862	0.276818	0.177439		236.4	0.046078	0.04287	0.040416	0.037019	0.034305	0.041383	-0.01549	0.003208	0.012797	0.014051	0.016132	0.025491
236.4	1.06261	0.571252	0.261975	0.165626	1.06815	0.575261	0.276874	0.177588		236.6	0.04611	0.042894	0.040449	0.037047	0.034322	0.041415	-0.0053	-0.00225	0.008773	0.012974	0.014856	0.015177
236.6	1.06331	0.571668	0.262178	0.165756	1.06933	0.574686	0.276917	0.177525		236.8	0.046142	0.042919	0.040482	0.037075	0.03434	0.041447	-0.01051	0.00108	0.010706	0.008962	0.010059	0.020826
236.8	1.06401	0.572084	0.26238	0.165886	1.07076	0.5751	0.278053	0.177097		237	0.046174	0.042943	0.040514	0.037104	0.034358	0.041479	-0.01002	0.002495	0.007237	0.007426	0.013625	0.0207
237	1.06472	0.5725	0.262583	0.166016	1.07082	0.575182	0.27772	0.176854		237.2	0.046207	0.042968	0.040547	0.037132	0.034376	0.041511	-0.01143	0.01095	0.006879	0.011893	0.015828	0.017509
237.2	1.06542	0.572915	0.262785	0.166146	1.07094	0.574979	0.27793	0.176934		237.4	0.046239	0.042992	0.040579	0.037161	0.034394	0.041543	-0.00857	-4.39e-05	0.008315	0.019133	0.015537	0.015847
237.4	1.06613	0.573331	0.262988	0.166276	1.07248	0.576323	0.278406	0.177656		237.6	0.046271	0.043017	0.040612	0.037189	0.034412	0.041575	-0.01094	0.001891	0.009226	0.00208	0.013406	0.02406
237.6	1.06683	0.573746	0.26319	0.166406	1.07305	0.576341	0.278636	0.176278		237.8	0.046303	0.043041	0.040644	0.037217	0.03443	0.041607	-0.01248	-0.00139	0.006563	0.006766	0.001519	0.017132
237.8	1.06753	0.574162	0.263393	0.166536	1.07427	0.576801	0.27913	0.175875		238	0.046335	0.043066	0.040677	0.037246	0.034448	0.041639	-0.00234	0.002302	0.003699	0.004785	0.01369	0.012397
238	1.06824	0.574577	0.263595	0.166666	1.07463	0.576152	0.279731	0.174656		238.2	0.046367	0.04309	0.040709	0.037274	0.034466	0.041671	-0.006	0.00277	0.013637	0.010528	0.009187	0.019947
238.2	1.06894	0.574992	0.263797	0.166796	1.07541	0.576248	0.279736	0.174899		238.4	0.046399	0.043115	0.040742	0.037303	0.034484	0.041703	-0.01182	0.003498	0.007574	0.011272	0.018936	0.014188
238.4	1.06964	0.575407	0.264	0.166926	1.075	0.575841	0.279551	0.175455		238.6	0.046431	0.043139	0.040775	0.037331	0.034501	0.041735	-0.0092	0.002159	0.01011	0.009145	0.0076	0.01517
238.6	1.07035	0.575822	0.264202	0.167056	1.07493	0.575403	0.279202	0.174631		238.8	0.046463	0.043163	0.040807	0.037359	0.034519	0.041767	-0.00795	0.000796	-0.00026	0.002287	0.012619	0.016848
238.8	1.07105	0.576237	0.264404	0.167186	1.07567	0.574669	0.278338	0.174351		239	0.046495	0.043188	0.04084	0.037388	0.034537	0.041799	-0.01358	0.001289	0.004837	0.011977	0.021973	0.01147
239	1.07175	0.576652	0.264607	0.167315	1.07598	0.575697	0.278477	0.17591		239.2	0.046527	0.043212	0.040872	0.037416	0.034555	0.041831	-0.0102	0.001722	0.009005	0.013858	0.020398	0.022338
239.2	1.07245	0.577067	0.264809	0.167445	1.07574	0.575977	0.277552	0.175936		239.4	0.046559	0.043237	0.040905	0.037444	0.034573	0.041863	-0.01059	0.008259	0.008956	0.011578	0.015567	0.018431
239.4	1.07315	0.577481	0.265011	0.167575	1.07669	0.576295	0.276129	0.176538		239.6	0.046591	0.043261	0.040937	0.037473	0.03459	0.041895	-0.00836	0.003817	0.005383	0.013551	0.017616	0.023795
239.6	1.07385	0.577896	0.265213	0.167705	1.07748	0.576972	0.277011	0.17734		239.8	0.046623	0.043285	0.04097	0.037501	0.034608	0.041927	0.001672	0.010515	0.003849	0.004103	0.016888	0.019286
239.8	1.07455	0.57831	0.265415	0.167835	1.07851	0.578174	0.277751	0.178835		240	0.046655	0.04331	0.041002	0.03753	0.034626	0.041959	-0.01227	0.008813	0.010176	0.009708	0.012167	0.017382
240	1.07525	0.578724	0.265617	0.167965	1.07895	0.578773	0.27815	0.179164		240.2	0.046687	0.043334	0.041035	0.037558	0.034644	0.041991	-0.01046	-0.00203	0.011718	0.009376	0.020387	0.01352
240.2	1.07595	0.579139	0.26582	0.168094	1.08009	0.579343	0.279962	0.180449		240.4	0.046718	0.043358	0.041067	0.037586	0.034661	0.042023	-0.01308	-0.00389	0.015737	0.013505	0.013858	0.017021
240.4	1.07665	0.579553	0.266022	0.168224	1.08127	0.580658	0.280639	0.181083		240.6	0.04675	0.043382	0.0411	0.037615	0.034679	0.042055	-0.00366	-0.00231	0.01409	0.015601	0.018703	0.018101
240.6	1.07735	0.579967	0.266224	0.168354	1.08184	0.581767	0.280446	0.180704		240.8	0.046782	0.043407	0.041132	0.037643	0.034697	0.042087	-0.00594	-0.00092	0.015563	0.007894	0.010959	0.015524
240.8	1.07805	0.580381	0.266426	0.168484	1.08269	0.582301	0.280986	0.180897		241	0.046814	0.043431	0.041165	0.037671	0.034714	0.042119	-0.00388	0.003579	0.014178	0.003526	0.016672	0.013994
241	1.07875	0.580794	0.266628	0.168613	1.08408	0.582881	0.281505	0.181253		241.2	0.046846	0.043455	0.041198	0.0377	0.034732	0.042151	-0.00907	0.003931	0.012173	0.009394	0.0155	0.011874
241.2	1.07945	0.581208	0.266829	0.168743	1.08523	0.583452	0.282566	0.180347		241.4	0.046878	0.043479	0.04123	0.037728	0.03475	0.042183	-0.00797	0.001382	0.007074	0.007512	0.015646	0.014062
241.4	1.08015	0.581622	0.267031	0.168873	1.08676	0.585498	0.283809	0.180748		241.6	0.04691	0.043504	0.041263	0.037756	0.034767	0.042215	-0.00179	0.00382	0.012113	0.014086	0.008258	0.016223
241.6	1.08085	0.582035	0.267233	0.169002	1.08703	0.585636	0.284019	0.180485		241.8	0.046942	0.043528	0.041295	0.037784	0.034785	0.042246	-0.00097	-0.00262	0.008803	0.008581	0.01694	0.018871
241.8	1.08154	0.582448	0.267435	0.169132	1.08737	0.585919	0.283817	0.180204		242	0.046973	0.043552	0.041328	0.037813	0.034803	0.042278	-0.00643	-4.63e-05	0.016729	0.022268	0.013167	0.017495
242	1.08224	0.582862	0.267637	0.169262	1.08834	0.586098	0.285196	0.179655		242.2	0.047005	0.043576	0.04136	0.037841	0.03482	0.04231	-0.00753	0.000216	0.014484	0.00744	0.0118	0.012575
242.2	1.08294	0.583275	0.267839	0.169391	1.08957	0.58648	0.285849	0.180427		242.4	0.047037	0.0436	0.041393	0.037869	0.034838	0.042342	-0.00646	0.001327	0.013439	0.0074	0.006623	0.010288
242.4	1.08363	0.583688	0.26804	0.169521	1.09046	0.586653	0.286138	0.179681		242.6	0.047069	0.043624	0.041425	0.037898	0.034855	0.042374	-0.00679	0.007806	0.013388	0.005707	0.011795	0.022814
242.6	1.08433	0.584101	0.268242	0.16965	1.09196	0.587487	0.286352	0.180256		242.8	0.047101	0.043648	0.041458	0.037926	0.034873	0.042406	-0.01275	-0.00018	0.014075	0.017977	0.022664	0.015991
242.8	1.08503	0.584514	0.268444	0.16978	1.09298	0.587286	0.286578	0.180168		243	0.047132	0.043673	0.04149	0.037954	0.03489	0.042438	-0.01048	0.010267	0.008381	0.013282	0.015643	0.019727
243	1.08572	0.584926	0.268645	0.16991	1.09366	0.587831	0.286464	0.18059		243.2	0.047164	0.043697	0.041523	0.037982	0.034908	0.04247	-0.00925	0.001491	0.012353	0.0164	0.006552	0.025301
243.2	1.08642	0.585339	0.268847	0.170039	1.09363	0.588083	0.285968	0.180063		243.4	0.047196	0.043721	0.041555	0.038011	0.034925	0.042502	-0.01058	0.006556	0.008483	0.008718	0.016334	0.015909
243.4	1.08712	0.585752	0.269049	0.170169	1.09461	0.588217	0.285888	0.179632		243.6	0.047228	0.043745	0.041588	0.038039	0.034943	0.042534	-0.01332	0.010705	0.012788	0.015912	0.021878	0.023733
243.6	1.08781	0.586164	0.26925	0.170298	1.0952	0.590272	0.286688	0.180572		243.8	0.047259	0.043769	0.04162	0.038067	0.03496	0.042565	-0.00171	0.002354	0.009419	0.018886	0.022045	0.017205
243.8	1.08851	0.586576	0.269452	0.170428	1.09554	0.590461	0.285584	0.180531		244	0.047291	0.043793	0.041653	0.038095	0.034978	0.042597	-0.00889	0.002953	0.010843	0.009665	0.016459	0.017272
244	1.0892	0.586989	0.269653	0.170557	1.09676	0.59049	0.28536	0.180984		244.2	0.047323	0.043817	0.041685	0.038124	0.034995	0.042629	-0.00997	0.002271	0.009063	0.014138	0.015811	0.013944
244.2	1.0899	0.587401	0.269855	0.170687	1.097	0.590933	0.285659	0.181649		244.4	0.047355	0.043841	0.041717	0.038152	0.035013	0.042661	-0.00266	0.003097	0.014853	0.017135	0.013314	0.022481
244.4	1.09059	0.587813	0.270056	0.170816	1.09729	0.591359	0.284952	0.181218		244.6	0.047386	0.043865	0.04175	0.03818	0.03503	0.042693	-0.01337	0.003227	0.01447	0.004283	0.013246	0.011484
244.6	1.09128	0.588225	0.270258	0.170945	1.09766	0.590731	0.284575	0.180537		244.8	0.047418	0.043889	0.041782	0.038208	0.035048	0.042725	-0.01256	0.007425	0.013966	0.008919	0.014439	0.019257
244.8	1.09198	0.588637	0.270459	0.171075	1.09975	0.591215	0.28467	0.181338		245	0.04745	0.043913	0.041815	0.038237	0.035065	0.042757	-0.00437	0.007499	0.003561	0.002309	0.020719	0.01932
245	1.09267	0.589048	0.27066	0.171204	1.10011	0.591469	0.284586	0.181005		245.2	0.047481	0.043937	0.041847	0.038265	0.035082	0.042788	-0.00697	-0.00191	0.008521	0.015808	0.015611	0.021943
245.2	1.09336	0.58946	0.270862	0.171334	1.09972	0.591663	0.284581	0.181929		245.4	0.047513	0.043961	0.04188	0.038293	0.0351	0.04282	-0.00684	-0.00558	0.003184	0.005517	0.019738	0.010926
245.4	1.09406	0.589872	0.271063	0.171463	1.10045	0.59301	0.28499	0.183183		245.6	0.047545	0.043984	0.041912	0.038321	0.035117	0.042852	-0.00357	0.007981	0.012438	0.013366	0.010913	0.02053
245.6	1.09475	0.590283	0.271264	0.171592	1.09953	0.592604	0.284044	0.182556		245.8	0.047576	0.044008	0.041945	0.03835	0.035135	0.042884	-0.01005	0.000238	0.008339	0.016033	0.020932	0.016623
245.8	1.09544	0.590694	0.271465	0.171722	1.09998	0.593261	0.284819	0.181954		246	0.047608	0.044032	0.041977	0.038378	0.035152	0.042916	-0.00875	0.011464	0.013202	0.010556	0.018298	0.018534
246	1.09613	0.591106	0.271667	0.171851	1.10052	0.592618	0.285325	0.181675		246.2	0.04764	0.044056	0.04201	0.038406	0.035169	0.042948	-0.00333	0.002107	0.009982	0.00985	0.020533	0.020682
246.2	1.09683	0.591517	0.271868	0.17198	1.10084	0.592702	0.285956	0.181919		246.4	0.047671	0.04408	0.042042	0.038434	0.035187	0.042979	-0.00393	-0.00051	0.013697	0.013034	0.020441	0.01392
246.4	1.09752	0.591928	0.272069	0.17211	1.10171	0.592861	0.286408	0.182059		246.6	0.047703	0.044104	0.042075	0.038462	0.035204	0.043011	-0.00027	0.002817	0.021188	0.010859	0.012524	0.014163
246.6	1.09821	0.592339	0.27227	0.172239	1.10279	0.593148	0.286839	0.183094		246.8	0.047734	0.044128	0.042107	0.038491	0.035221	0.043043	-0.00894	0.003143	0.014837	0.016928	0.01677	0.015905
246.8	1.0989	0.592749	0.272471	0.172368	1.10266	0.592587	0.286996	0.182042		247	0.047766	0.044151	0.042139	0.038519	0.035238	0.043075	-0.01171	0.003629	0.00807	0.015026	0.028534	0.020863
247	1.09959	0.59316	0.272672	0.172497	1.10432	0.59336	0.287485	0.182681		247.2	0.047798	0.044175	0.042172	0.038547	0.035256	0.043107	-0.0104	0.012773	0.009274	0.006795	0.015287	0.015941
247.2	1.10028	0.593571	0.272873	0.172627	1.10523	0.594576	0.2891	0.182761		247.4	0.047829	0.044199	0.042204	0.038575	0.035273	0.043138	-0.00669	-0.00122	0.018276	0.00551	0.011992	0.019296
247.4	1.10097	0.593981	0.273074	0.172756	1.10639	0.595113	0.288958	0.18263		247.6	0.047861	0.044223	0.042237	0.038603	0.03529	0.04317	-0.00515	-0.00385	0.013154	0.00945	0.017476	0.009504
247.6	1.10166	0.594392	0.273275	0.172885	1.10835	0.596061	0.289047	0.18386		247.8	0.047892	0.044246	0.042269	0.038631	0.035307	0.043202	-0.00379	0.002876	0.006495	0.017254	0.020933	0.011403
247.8	1.10235	0.594802	0.273476	0.173014	1.1094	0.59633	0.289331	0.18337		248	0.047924	0.04427	0.042302	0.03866	0.035325	0.043234	-0.0089	0.004698	0.010939	0.016192	0.014678	0.01276
248	1.10304	0.595212	0.273677	0.173143	1.11047	0.597584	0.290672	0.184562		248.2	0.047955	0.044294	0.042334	0.038688	0.035342	0.043266	-0.00995	-0.00244	0.007978	0.014191	0.010026	0.022878
248.2	1.10373	0.595622	0.273878	0.173272	1.11103	0.598344	0.291582	0.185136		248.4	0.047987	0.044317	0.042366	0.038716	0.035359	0.043297	-0.00626	0.001179	0.014263	0.016632	0.016403	0.012551
248.4	1.10442	0.596032	0.274079	0.173402	1.11221	0.598152	0.291172	0.184774		248.6	0.048018	0.044341	0.042399	0.038744	0.035376	0.043329	-0.00575	0.001177	0.006474	0.01316	0.014359	0.014838
248.6	1.10511	0.596442	0.27428	0.173531	1.11376	0.598357	0.291464	0.184614		248.8	0.04805	0.044365	0.042431	0.038772	0.035393	0.043361	-0.00105	0.003907	0.002134	0.009617	0.024187	0.018172
248.8	1.10579	0.596852	0.27448	0.17366	1.11508	0.59938	0.291607	0.185422		249	0.048081	0.044388	0.042464	0.0388	0.03541	0.043393	-0.01092	0.000373	0.003391	0.009614	0.015503	0.021837
249	1.10648	0.597262	0.274681	0.173789	1.11499	0.599797	0.292025	0.18596		249.2	0.048113	0.044412	0.042496	0.038829	0.035428	0.043424	0.00139	0.000129	0.014442	0.017105	0.013604	0.021797
249.2	1.10717	0.597671	0.274882	0.173918	1.11425	0.599296	0.291575	0.186059		249.4	0.048144	0.044436	0.042529	0.038857	0.035445	0.043456	-0.00879	0.006556	0.016105	0.005492	0.014835	0.015413
249.4	1.10786	0.598081	0.275083	0.174047	1.11605	0.601103	0.291784	0.186757		249.6	0.048176	0.044459	0.042561	0.038885	0.035462	0.043488	-0.00346	0.002354	0.009142	0.006913	0.017244	0.016852
249.6	1.10854	0.59849	0.275283	0.174176	1.11517	0.600998	0.290855	0.185604		249.8	0.048207	0.044483	0.042593	0.038913	0.035479	0.04352	-0.00896	-0.0018	0.010123	0.010984	0.011944	0.024649
249.8	1.10923	0.5989	0.275484	0.174305	1.11568	0.600865	0.29136	0.186062		250	0.048239	0.044507	0.042626	0.038941	0.035496	0.043551	-0.00796	0.009591	0.0168	0.008815	0.012494	0.029322
250	1.10992	0.599309	0.275685	0.174434	1.11593	0.600538	0.290761	0.186468		250.2	0.04827	0.04453	0.042658	0.038969	0.035513	0.043583	-0.00287	0.007169	0.018418	0.016351	0.02004	0.021683
250.2	1.11061	0.599718	0.275885	0.174563	1.11717	0.601566	0.291316	0.187741		250.4	0.048301	0.044554	0.042691	0.038997	0.03553	0.043615	-0.00354	0.002839	0.021431	0.007644	0.012678	0.018136
250.4	1.11129	0.600127	0.276086	0.174692	1.11842	0.601871	0.291201	0.18836		250.6	0.048333	0.044577	0.042723	0.039025	0.035547	0.043646	-0.00812	0.006147	0.012437	0.007529	0.018172	0.021378
250.6	1.11198	0.600536	0.276286	0.174821	1.11971	0.602401	0.291863	0.18907		250.8	0.048364	0.044601	0.042755	0.039053	0.035564	0.043678	-0.00688	0.001345	0.006148	0.017029	0.011099	0.018261
250.8	1.11266	0.600945	0.276487	0.17495	1.12079	0.60325	0.29301	0.189128		251	0.048396	0.044624	0.042788	0.039082	0.035581	0.04371	-0.00241	-0.00133	0.01099	0.016031	0.016672	0.015139
251	1.11335	0.601354	0.276687	0.175079	1.12165	0.604191	0.293857	0.189715		251.2	0.048427	0.044648	0.04282	0.03911	0.035598	0.043742	-0.00714	0.006918	0.010982	0.018302	0.015765	0.021057
251.2	1.11403	0.601762	0.276888	0.175208	1.12212	0.604863	0.295123	0.190072		251.4	0.048458	0.044671	0.042852	0.039138	0.035615	0.043773	-0.00524	-4.97e-05	0.023078	0.01267	0.014562	0.010063
251.4	1.11472	0.602171	0.277088	0.175337	1.1235	0.604712	0.294696	0.189942		251.6	0.04849	0.044695	0.042885	0.039166	0.035632	0.043805	-0.00164	0.001919	0.01137	0.009339	0.014309	0.02023
251.6	1.1154	0.602579	0.277288	0.175465	1.12477	0.605322	0.295659	0.190084		251.8	0.048521	0.044718	0.042917	0.039194	0.035649	0.043837	0.000189	0.002576	0.014117	0.014161	0.016841	0.024158
251.8	1.11609	0.602987	0.277489	0.175594	1.12558	0.606093	0.296075	0.189557		252	0.048552	0.044741	0.04295	0.039222	0.035666	0.043868	-0.00606	0.004158	0.016596	0.011872	0.013891	0.017721
252	1.11677	0.603396	0.277689	0.175723	1.12628	0.606158	0.296347	0.189354		252.2	0.048584	0.044765	0.042982	0.03925	0.035683	0.0439	-0.01098	0.00127	0.01375	0.015972	0.018605	0.015441
252.2	1.11745	0.603804	0.277889	0.175852	1.1277	0.606579	0.296346	0.188505		252.4	0.048615	0.044788	0.043014	0.039278	0.0357	0.043932	-0.01218	0.013867	0.019322	0.01177	0.002407	0.015952
252.4	1.11814	0.604212	0.27809	0.175981	1.12826	0.606302	0.295503	0.187033		252.6	0.048646	0.044812	0.043047	0.039306	0.035717	0.043963	-0.01186	0.008115	0.010792	0.015436	0.008104	0.018496
252.6	1.11882	0.60462	0.27829	0.17611	1.13008	0.608131	0.296224	0.187977		252.8	0.048678	0.044835	0.043079	0.039334	0.035734	0.043995	-0.00614	0.006847	0.019026	0.023527	0.019724	0.020329
252.8	1.1195	0.605027	0.27849	0.176238	1.13005	0.609513	0.296824	0.18822		253	0.048709	0.044858	0.043111	0.039362	0.035751	0.044027	-0.00923	0.002453	0.009739	0.016869	0.015164	0.030045
253	1.12018	0.605435	0.27869	0.176367	1.13057	0.60963	0.296806	0.187787		253.2	0.04874	0.044882	0.043144	0.03939	0.035768	0.044058	-0.01325	0.004714	0.014112	0.014985	0.024712	0.011781
253.2	1.12087	0.605843	0.27889	0.176496	1.13147	0.609524	0.296162	0.187154		253.4	0.048771	0.044905	0.043176	0.039418	0.035784	0.04409	-0.00514	0.001308	0.014643	0.013936	0.019373	0.02261
253.4	1.12155	0.60625	0.27909	0.176625	1.1337	0.611462	0.296861	0.187788		253.6	0.048803	0.044928	0.043209	0.039446	0.035801	0.044122	-0.01071	0.003189	0.014988	0.021747	0.013687	0.020713
253.6	1.12223	0.606658	0.279291	0.176753	1.13428	0.611666	0.296981	0.187592		253.8	0.048834	0.044952	0.043241	0.039474	0.035818	0.044153	-0.00506	0.007614	0.011737	0.017269	0.022914	0.020713
253.8	1.12291	0.607065	0.279491	0.176882	1.13547	0.612776	0.298126	0.188609		254	0.048865	0.044975	0.043273	0.039502	0.035835	0.044185	-0.01492	0.007983	0.012495	0.013747	0.02007	0.019425
254	1.12359	0.607472	0.279691	0.177011	1.13663	0.613647	0.299381	0.189453		254.2	0.048896	0.044998	0.043306	0.03953	0.035852	0.044217	-0.00746	0.008817	0.015616	0.009828	0.012654	0.018181
254.2	1.12427	0.607879	0.279891	0.177139	1.13692	0.614514	0.299209	0.189523		254.4	0.048928	0.045022	0.043338	0.039558	0.035869	0.044248	-0.00596	0.005962	0.018596	0.004691	0.023483	0.022101
254.4	1.12496	0.608286	0.280091	0.177268	1.13664	0.615033	0.299967	0.189847		254.6	0.048959	0.045045	0.04337	0.039586	0.035885	0.04428	-0.00897	0.005158	0.011136	0.014996	0.023191	0.019791
254.6	1.12564	0.608693	0.28029	0.177397	1.13689	0.615245	0.300149	0.189827		254.8	0.04899	0.045068	0.043403	0.039614	0.035902	0.044311	-0.00127	0.016076	0.012289	0.012416	0.016363	0.011628
254.8	1.12632	0.6091	0.28049	0.177525	1.13744	0.616432	0.300534	0.18978		255	0.049021	0.045091	0.043435	0.039642	0.035919	0.044343	-0.015	0.004562	0.014996	0.00559	0.01281	0.014911
255	1.127	0.609507	0.28069	0.177654	1.13739	0.615753	0.299926	0.190407		255.2	0.049052	0.045114	0.043467	0.03967	0.035936	0.044375	-0.00409	0.008792	0.011752	0.012388	0.023093	0.015861
255.2	1.12768	0.609913	0.28089	0.177782	1.13892	0.616301	0.300722	0.19124		255.4	0.049084	0.045138	0.0435	0.039698	0.035952	0.044406	-0.00566	0.009883	0.013308	0.005654	0.022915	0.01684
255.4	1.12836	0.61032	0.28109	0.177911	1.13996	0.616303	0.300409	0.190793		255.6	0.049115	0.045161	0.043532	0.039726	0.035969	0.044438	-0.01422	0.004303	0.01192	0.022997	0.023811	0.016098
255.6	1.12904	0.610726	0.28129	0.17804	1.13997	0.61605	0.3001	0.190766		255.8	0.049146	0.045184	0.043564	0.039754	0.035986	0.04447	-0.00118	-0.00129	0.016025	0.008366	0.018899	0.011659
255.8	1.12971	0.611133	0.281489	0.178168	1.14152	0.615807	0.299337	0.190449		256	0.049177	0.045207	0.043597	0.039782	0.036002	0.044501	-0.00365	0.003325	0.007622	0.019355	0.023383	0.024434
256	1.13039	0.611539	0.281689	0.178297	1.14231	0.614725	0.298209	0.190009		256.2	0.049208	0.04523	0.043629	0.03981	0.036019	0.044533	-0.00303	0.012679	0.01791	0.009245	0.0217	0.025683
256.2	1.13107	0.611945	0.281889	0.178425	1.14315	0.615079	0.29817	0.189228		256.4	0.049239	0.045253	0.043661	0.039838	0.036036	0.044564	-0.00556	0.009136	0.018102	0.009502	0.014192	0.024027
256.4	1.13175	0.612351	0.282089	0.178554	1.14375	0.614793	0.298099	0.188778		256.6	0.04927	0.045276	0.043694	0.039866	0.036052	0.044596	-0.0079	0.000651	0.014299	0.011262	0.016792	0.023587
256.6	1.13243	0.612757	0.282288	0.178682	1.14424	0.614917	0.297523	0.188831		256.8	0.049301	0.045299	0.043726	0.039894	0.036069	0.044627	-0.00556	0.003647	0.009716	0.014251	0.020209	0.024227
256.8	1.1331	0.613163	0.282488	0.178811	1.1441	0.61442	0.297619	0.187624		257	0.049333	0.045323	0.043758	0.039922	0.036086	0.044659	0.001792	0.004125	0.017947	0.016474	0.01547	0.026805
257	1.13378	0.613568	0.282687	0.178939	1.14493	0.614178	0.297605	0.187904		257.2	0.049364	0.045346	0.04379	0.03995	0.036102	0.044691	-0.00734	0.008878	0.007367	0.011392	0.016375	0.026148
257.2	1.13446	0.613974	0.282887	0.179067	1.14658	0.615264	0.298103	0.187919		257.4	0.049395	0.045369	0.043823	0.039978	0.036119	0.044722	-0.00884	0.005159	0.014982	0.016492	0.015384	0.022657
257.4	1.13514	0.614379	0.283086	0.179196	1.14753	0.615644	0.298948	0.187355		257.6	0.049426	0.045392	0.043855	0.040006	0.036136	0.044754	-0.01575	0.010598	0.003771	0.018545	0.018534	0.017986
257.6	1.13581	0.614785	0.283286	0.179324	1.14869	0.616852	0.300125	0.188006		257.8	0.049457	0.045415	0.043887	0.040034	0.036152	0.044785	-0.00594	0.001295	0.018895	0.011869	0.017438	0.016128
257.8	1.13649	0.61519	0.283485	0.179453	1.14827	0.616865	0.300403	0.186631		258	0.049488	0.045438	0.04392	0.040062	0.036169	0.044817	-0.00457	-0.00129	0.011195	0.012665	0.015516	0.01969
258	1.13716	0.615595	0.283685	0.179581	1.14804	0.617005	0.300699	0.186563		258.2	0.049519	0.045461	0.043952	0.04009	0.036185	0.044848	-0.00507	-0.00487	0.015779	0.015321	0.024337	0.021608
258.2	1.13784	0.616	0.283884	0.179709	1.14807	0.618123	0.299807	0.186035		258.4	0.04955	0.045484	0.043984	0.040118	0.036202	0.04488	-0.01007	0.004693	0.013312	0.017796	0.019527	0.023031
258.4	1.13851	0.616405	0.284084	0.179838	1.14859	0.620088	0.300927	0.18686		258.6	0.049581	0.045507	0.044017	0.040146	0.036218	0.044911	-0.00084	0.007091	0.014869	0.016899	0.01889	0.022037
258.6	1.13919	0.61681	0.284283	0.179966	1.15023	0.620948	0.300662	0.187355		258.8	0.049612	0.04553	0.044049	0.040174	0.036235	0.044943	-0.01369	0.006513	0.012658	0.012516	0.024289	0.023506
258.8	1.13986	0.617215	0.284482	0.180094	1.1514	0.62325	0.301279	0.188191		259	0.049643	0.045552	0.044081	0.040202	0.036251	0.044974	-0.00028	0.006032	0.014185	0.012439	0.024926	0.025717
259	1.14054	0.61762	0.284682	0.180223	1.15275	0.623987	0.301216	0.19002		259.2	0.049674	0.045575	0.044113	0.04023	0.036268	0.045006	-0.00649	0.011103	0.015464	0.011795	0.021797	0.019077
259.2	1.14121	0.618024	0.284881	0.180351	1.15382	0.624763	0.301911	0.191136		259.4	0.049705	0.045598	0.044146	0.040257	0.036284	0.045037	-0.00564	0.003382	0.017967	0.022437	0.016232	0.020247
259.4	1.14189	0.618429	0.28508	0.180479	1.15452	0.625324	0.302544	0.191612		259.6	0.049736	0.045621	0.044178	0.040285	0.036301	0.045069	-0.00169	0.001297	0.010291	0.015876	0.022533	0.026345
259.6	1.14256	0.618833	0.285279	0.180607	1.15464	0.625366	0.302507	0.192014		259.8	0.049767	0.045644	0.04421	0.040313	0.036317	0.0451	-0.00826	0.003198	0.004136	0.010097	0.012209	0.02333
259.8	1.14323	0.619238	0.285478	0.180736	1.15677	0.626188	0.303332	0.192825		260	0.049798	0.045667	0.044243	0.040341	0.036334	0.045132	-0.00169	0.005929	0.011868	0.018968	0.024021	0.016485
260	1.14391	0.619642	0.285677	0.180864	1.1578	0.626017	0.303889	0.192541		260.2	0.049829	0.04569	0.044275	0.040369	0.03635	0.045163	0.001247	0.000429	0.019476	0.01072	0.011202	0.021256
260.2	1.14458	0.620046	0.285877	0.180992	1.15883	0.627528	0.305443	0.192517		260.4	0.049859	0.045713	0.044307	0.040397	0.036367	0.045195	-0.00448	-0.00054	0.008521	0.015505	0.022777	0.022637
260.4	1.14525	0.62045	0.286076	0.18112	1.15911	0.626788	0.305904	0.193072		260.6	0.04989	0.045735	0.044339	0.040425	0.036383	0.045226	-0.00718	-0.00108	0.01427	0.018488	0.010335	0.01891
260.6	1.14593	0.620854	0.286275	0.181248	1.15937	0.626706	0.30548	0.193455		260.8	0.049921	0.045758	0.044372	0.040453	0.036399	0.045258	-0.00968	0.004369	0.012537	0.010744	0.012624	0.013358
260.8	1.1466	0.621258	0.286474	0.181376	1.16028	0.62664	0.306529	0.194776		261	0.049952	0.045781	0.044404	0.040481	0.036416	0.045289	-0.00398	0.005519	0.023501	0.019264	0.022947	0.016561
261	1.14727	0.621662	0.286673	0.181505	1.16038	0.626831	0.306155	0.19466		261.2	0.049983	0.045804	0.044436	0.040508	0.036432	0.045321	-0.00173	0.008473	0.010261	0.011608	0.016617	0.010901
261.2	1.14794	0.622065	0.286872	0.181633	1.16164	0.626513	0.306134	0.193998		261.4	0.050014	0.045826	0.044468	0.040536	0.036449	0.045352	-0.00269	0.003633	0.004228	0.017673	0.022429	0.023458
261.4	1.14861	0.622469	0.287071	0.181761	1.16273	0.625934	0.306156	0.193687		261.6	0.050045	0.045849	0.044501	0.040564	0.036465	0.045384	-0.00469	0.008891	0.016916	0.016507	0.021685	0.012972
261.6	1.14928	0.622872	0.287269	0.181889	1.16371	0.625627	0.306717	0.193948		261.8	0.050076	0.045872	0.044533	0.040592	0.036481	0.045415	-0.0048	0.001604	0.011259	0.012827	0.006836	0.019481
261.8	1.14996	0.623275	0.287468	0.182017	1.16376	0.625801	0.30605	0.19326		262	0.050106	0.045895	0.044565	0.04062	0.036498	0.045447	-0.00412	0.009694	0.012857	0.015938	0.014698	0.013252
262	1.15063	0.623679	0.287667	0.182145	1.16419	0.626208	0.305622	0.194075		262.2	0.050137	0.045917	0.044597	0.040648	0.036514	0.045478	-0.00232	0.005675	0.009449	0.010853	0.018744	0.014743
262.2	1.1513	0.624082	0.287866	0.182273	1.16525	0.628057	0.306372	0.195188		262.4	0.050168	0.04594	0.04463	0.040675	0.03653	0.04551	-0.00254	0.001368	0.012253	0.016901	0.022452	0.024827
262.4	1.15197	0.624485	0.288065	0.182401	1.16653	0.629363	0.307423	0.19566		262.6	0.050199	0.045963	0.044662	0.040703	0.036547	0.045541	-0.00099	0.001363	0.02568	0.015722	0.018216	0.023965
262.6	1.15264	0.624888	0.288264	0.182529	1.16744	0.628938	0.307694	0.195446		262.8	0.05023	0.045985	0.044694	0.040731	0.036563	0.045572	-0.00406	0.007859	0.007979	0.018874	0.014902	0.020707
262.8	1.15331	0.625291	0.288462	0.182657	1.16813	0.629916	0.307806	0.195989		263	0.050261	0.046008	0.044726	0.040759	0.036579	0.045604	-0.00105	0.000281	0.02379	0.006817	0.015762	0.020382
263	1.15397	0.625693	0.288661	0.182785	1.16842	0.628945	0.306952	0.195778		263.2	0.050291	0.046031	0.044759	0.040787	0.036595	0.045635	-0.00371	0.000177	0.015289	0.015526	0.016157	0.023706
263.2	1.15464	0.626096	0.28886	0.182913	1.1691	0.628594	0.307447	0.195502		263.4	0.050322	0.046053	0.044791	0.040815	0.036612	0.045667	-0.013	0.005696	0.008574	0.015451	0.02036	0.024701
263.4	1.15531	0.626498	0.289058	0.183041	1.16924	0.629478	0.307553	0.19444		263.6	0.050353	0.046076	0.044823	0.040842	0.036628	0.045698	-0.00633	0.006386	0.015773	0.017426	0.011859	0.016373
263.6	1.15598	0.626901	0.289257	0.183169	1.16995	0.630512	0.307403	0.194366		263.8	0.050384	0.046098	0.044855	0.04087	0.036644	0.04573	0.002955	0.011391	0.021083	0.014023	0.020814	0.016725
263.8	1.15665	0.627303	0.289455	0.183297	1.17083	0.631223	0.308274	0.194231		264	0.050414	0.046121	0.044887	0.040898	0.03666	0.045761	-0.00222	0.008428	0.006853	0.017234	0.023527	0.015443
264	1.15732	0.627705	0.289654	0.183425	1.17094	0.631943	0.307444	0.193138		264.2	0.050445	0.046144	0.04492	0.040926	0.036676	0.045792	-0.00612	0.01135	0.018862	0.016764	0.024973	0.027664
264.2	1.15799	0.628108	0.289852	0.183552	1.17141	0.632651	0.307561	0.193434		264.4	0.050476	0.046166	0.044952	0.040954	0.036693	0.045824	0.000962	0.001884	0.013224	0.011196	0.024571	0.015016
264.4	1.15865	0.62851	0.290051	0.18368	1.17139	0.63293	0.307491	0.193958		264.6	0.050506	0.046189	0.044984	0.040981	0.036709	0.045855	-0.00421	0.002067	0.004868	0.013697	0.016998	0.022812
264.6	1.15932	0.628912	0.290249	0.183808	1.17215	0.632566	0.306832	0.193258		264.8	0.050537	0.046211	0.045016	0.041009	0.036725	0.045887	-0.00505	-0.00132	0.009434	0.013149	0.016415	0.023806
264.8	1.15999	0.629313	0.290448	0.183936	1.17188	0.632105	0.305823	0.192493		265	0.050568	0.046234	0.045048	0.041037	0.036741	0.045918	-0.00321	-0.00571	0.01303	0.011211	0.013224	0.023482
265	1.16065	0.629715	0.290646	0.184064	1.1725	0.633174	0.306254	0.192444		265.2	0.050599	0.046256	0.045081	0.041065	0.036757	0.045949	-0.00478	0.002971	0.012286	0.013912	0.021449	0.021978
265.2	1.16132	0.630117	0.290845	0.184192	1.17348	0.632778	0.306628	0.193379		265.4	0.050629	0.046279	0.045113	0.041093	0.036773	0.045981	-0.00813	-0.00177	0.016643	0.011483	0.024386	0.024466
265.4	1.16199	0.630518	0.291043	0.184319	1.1755	0.634035	0.307079	0.194285		265.6	0.05066	0.046301	0.045145	0.04112	0.036789	0.046012	-0.00285	0.007697	0.014297	0.008288	0.014144	0.028417
265.6	1.16265	0.63092	0.291241	0.184447	1.17642	0.634361	0.308279	0.195049		265.8	0.050691	0.046324	0.045177	0.041148	0.036805	0.046043	-0.0099	0.010227	0.022351	0.016586	0.027864	0.014354
265.8	1.16332	0.631321	0.29144	0.184575	1.17714	0.635012	0.30811	0.195118		266	0.050721	0.046346	0.045209	0.041176	0.036822	0.046075	-0.00351	0.001788	0.016397	0.01674	0.017088	0.018167
266	1.16398	0.631722	0.291638	0.184703	1.17751	0.63481	0.308535	0.195528		266.2	0.050752	0.046368	0.045242	0.041204	0.036838	0.046106	-0.00231	0.002681	0.013013	0.02088	0.021728	0.028422
266.2	1.16465	0.632123	0.291836	0.18483	1.17898	0.636348	0.309797	0.196445		266.4	0.050782	0.046391	0.045274	0.041231	0.036854	0.046137	0.00105	-0.00332	0.008423	0.014725	0.012994	0.020233
266.4	1.16531	0.632524	0.292034	0.184958	1.17999	0.635514	0.309892	0.196168		266.6	0.050813	0.046413	0.045306	0.041259	0.03687	0.046169	0.002292	0.011433	0.012592	0.015478	0.020743	0.02363
266.6	1.16598	0.632925	0.292232	0.185086	1.18063	0.635416	0.31038	0.196444		266.8	0.050844	0.046436	0.045338	0.041287	0.036886	0.0462	0.001451	-0.00327	0.009992	0.018667	0.022751	0.015153
266.8	1.16664	0.633326	0.292431	0.185213	1.18246	0.636636	0.311028	0.197945		267	0.050874	0.046458	0.04537	0.041315	0.036902	0.046231	-0.00589	0.002475	0.015975	0.009529	0.01323	0.019862
267	1.16731	0.633727	0.292629	0.185341	1.18385	0.637823	0.312073	0.198036		267.2	0.050905	0.04648	0.045403	0.041342	0.036918	0.046263	-0.01095	0.00381	0.016046	0.018577	0.019576	0.019595
267.2	1.16797	0.634128	0.292827	0.185469	1.18519	0.639814	0.312838	0.199026		267.4	0.050935	0.046503	0.045435	0.04137	0.036934	0.046294	-0.00294	0.007266	0.01383	0.011695	0.02759	0.013143
267.4	1.16863	0.634528	0.293025	0.185596	1.18569	0.640872	0.31274	0.198267		267.6	0.050966	0.046525	0.045467	0.041398	0.03695	0.046325	0.004539	0.003867	0.010416	0.018582	0.023021	0.018823
267.6	1.16929	0.634929	0.293223	0.185724	1.18657	0.642422	0.312953	0.199111		267.8	0.050997	0.046547	0.045499	0.041425	0.036966	0.046357	-0.00323	0.00473	0.008758	0.019273	0.016457	0.019296
267.8	1.16996	0.635329	0.293421	0.185852	1.18639	0.643749	0.312783	0.198382		268	0.051027	0.04657	0.045531	0.041453	0.036982	0.046388	-0.00195	0.012124	0.017095	0.014478	0.023225	0.013503
268	1.17062	0.635729	0.293619	0.185979	1.18715	0.644704	0.312495	0.198834		268.2	0.051058	0.046592	0.045563	0.041481	0.036998	0.046419	-0.00524	0.011953	0.0085	0.01327	0.015501	0.027649
268.2	1.17128	0.636129	0.293817	0.186107	1.18836	0.645795	0.313507	0.199094		268.4	0.051088	0.046614	0.045596	0.041509	0.037014	0.046451	-0.00446	-0.00302	0.018803	0.018956	0.022948	0.025095
268.4	1.17195	0.63653	0.294015	0.186234	1.1884	0.646405	0.313864	0.198613		268.6	0.051119	0.046636	0.045628	0.041536	0.03703	0.046482	-0.00152	0.011285	0.010345	0.020534	0.0242	0.02277
268.6	1.17261	0.63693	0.294212	0.186362	1.18909	0.646517	0.313522	0.197944		268.8	0.051149	0.046659	0.04566	0.041564	0.037045	0.046513	-0.00121	0.00394	0.016766	0.016405	0.01624	0.018242
268.8	1.17327	0.637329	0.29441	0.186489	1.18895	0.646659	0.313268	0.197768		269	0.05118	0.046681	0.045692	0.041592	0.037061	0.046545	0.002051	0.004254	0.012262	0.012058	0.025196	0.017578
269	1.17393	0.637729	0.294608	0.186617	1.19051	0.647057	0.314828	0.19874		269.2	0.05121	0.046703	0.045724	0.041619	0.037077	0.046576	-0.00994	0.010434	0.009968	0.014301	0.021635	0.019571
269.2	1.17459	0.638129	0.294806	0.186744	1.1902	0.646299	0.313973	0.197625		269.4	0.051241	0.046725	0.045756	0.041647	0.037093	0.046607	0.004218	0.012029	0.005358	0.015914	0.018515	0.023904
269.4	1.17525	0.638528	0.295004	0.186872	1.19122	0.646399	0.313857	0.197147		269.6	0.051271	0.046748	0.045788	0.041675	0.037109	0.046638	-0.00341	0.005824	0.014465	0.013217	0.015331	0.025766
269.6	1.17591	0.638928	0.295201	0.186999	1.19094	0.645151	0.313557	0.196247		269.8	0.051302	0.04677	0.045821	0.041702	0.037125	0.04667	-0.00203	0.005064	0.013748	0.013438	0.023076	0.02254
269.8	1.17657	0.639327	0.295399	0.187127	1.19127	0.644572	0.312878	0.194486		270	0.051332	0.046792	0.045853	0.04173	0.037141	0.046701	-0.00469	0.010528	0.009721	0.01814	0.019163	0.027345
270	1.17723	0.639727	0.295597	0.187254	1.19207	0.64471	0.312736	0.194777		270.2	0.051362	0.046814	0.045885	0.041758	0.037156	0.046732	-0.00211	0.013298	0.01512	0.014319	0.019598	0.020663
270.2	1.17789	0.640126	0.295794	0.187382	1.19441	0.645941	0.313024	0.195506		270.4	0.051393	0.046836	0.045917	0.041785	0.037172	0.046763	0.000139	0.001872	0.010547	0.019401	0.023781	0.022665
270.4	1.17855	0.640525	0.295992	0.187509	1.19429	0.645002	0.312389	0.195292		270.6	0.051423	0.046858	0.045949	0.041813	0.037188	0.046795	-0.0058	0.009127	0.011328	0.015825	0.022212	0.012559
270.6	1.17921	0.640924	0.29619	0.187636	1.195	0.646209	0.312701	0.196193		270.8	0.051454	0.04688	0.045981	0.041841	0.037204	0.046826	-0.00486	0.005718	0.012789	0.019609	0.025038	0.02859
270.8	1.17987	0.641323	0.296387	0.187764	1.19594	0.648162	0.31313	0.197235		271	0.051484	0.046902	0.046013	0.041868	0.03722	0.046857	-0.00197	0.006157	0.012783	0.017448	0.016094	0.025707
271	1.18053	0.641721	0.296585	0.187891	1.19685	0.650813	0.314801	0.198307		271.2	0.051515	0.046924	0.046046	0.041896	0.037235	0.046888	-0.01029	0.005039	0.014555	0.017943	0.013719	0.027843
271.2	1.18119	0.64212	0.296782	0.188018	1.19755	0.651658	0.315349	0.198786		271.4	0.051545	0.046947	0.046078	0.041924	0.037251	0.04692	-0.00709	0.001473	0.011781	0.02051	0.020421	0.021142
271.4	1.18185	0.642519	0.29698	0.188146	1.19851	0.651938	0.316344	0.199176		271.6	0.051575	0.046969	0.04611	0.041951	0.037267	0.046951	-0.00595	0.002609	0.012917	0.025301	0.028068	0.0199
271.6	1.18251	0.642917	0.297177	0.188273	1.19841	0.652961	0.316932	0.200185		271.8	0.051606	0.046991	0.046142	0.041979	0.037283	0.046982	-0.00454	0.006853	0.013242	0.013482	0.022349	0.023865
271.8	1.18316	0.643316	0.297374	0.1884	1.19903	0.65345	0.317066	0.200613		272	0.051636	0.047013	0.046174	0.042006	0.037298	0.047013	-0.0031	0.004137	0.00958	0.020538	0.021724	0.020643
272	1.18382	0.643714	0.297572	0.188528	1.20085	0.653278	0.318366	0.202339		272.2	0.051666	0.047035	0.046206	0.042034	0.037314	0.047045	-0.01257	0.000262	0.011696	0.009508	0.020643	0.034582
272.2	1.18448	0.644112	0.297769	0.188655	1.20168	0.654121	0.318998	0.202519		272.4	0.051697	0.047057	0.046238	0.042062	0.03733	0.047076	-0.00162	0.004045	0.025653	0.020735	0.017048	0.018549
272.4	1.18514	0.64451	0.297966	0.188782	1.20208	0.654284	0.319768	0.203488		272.6	0.051727	0.047079	0.04627	0.042089	0.037345	0.047107	-0.00091	0.003601	0.011012	0.013243	0.023178	0.019949
272.6	1.18579	0.644908	0.298164	0.188909	1.20321	0.65432	0.320287	0.203949		272.8	0.051757	0.047101	0.046302	0.042117	0.037361	0.047138	-0.00269	0.004412	0.016352	0.013394	0.025102	0.014386
272.8	1.18645	0.645306	0.298361	0.189036	1.20332	0.653178	0.320338	0.203886		273	0.051788	0.047123	0.046335	0.042144	0.037377	0.047169	-0.00132	0.010658	0.012429	0.017759	0.019402	0.01452
273	1.18711	0.645704	0.298558	0.189164	1.20397	0.652948	0.320255	0.203444		273.2	0.051818	0.047145	0.046367	0.042172	0.037392	0.047201	-0.00417	0.005699	0.011062	0.015495	0.01494	0.017544
273.2	1.18776	0.646102	0.298755	0.189291	1.20437	0.653784	0.320256	0.203688		273.4	0.051848	0.047166	0.046399	0.0422	0.037408	0.047232	-0.00776	0.005801	0.010636	0.012444	0.017214	0.014716
273.4	1.18842	0.646499	0.298953	0.189418	1.20595	0.654975	0.321171	0.20474		273.6	0.051879	0.047188	0.046431	0.042227	0.037424	0.047263	0.000359	0.005697	0.013889	0.013718	0.015862	0.018403
273.6	1.18907	0.646897	0.29915	0.189545	1.20739	0.655941	0.322059	0.205387		273.8	0.051909	0.04721	0.046463	0.042255	0.037439	0.047294	-0.00597	0.007456	0.018715	0.02127	0.020092	0.013293
273.8	1.18973	0.647294	0.299347	0.189672	1.20941	0.656934	0.322613	0.205629		274	0.051939	0.047232	0.046495	0.042282	0.037455	0.047325	-0.01476	0.004231	0.012886	0.012363	0.010568	0.01773
274	1.19038	0.647691	0.299544	0.189799	1.21148	0.657457	0.32227	0.206238		274.2	0.051969	0.047254	0.046527	0.04231	0.037471	0.047356	0.000989	0.006463	0.017726	0.009025	0.017382	0.014424
274.2	1.19104	0.648089	0.299741	0.189926	1.213	0.658656	0.322712	0.205971		274.4	0.052	0.047276	0.046559	0.042338	0.037486	0.047388	-0.0022	0.003538	0.014338	0.018746	0.020091	0.027492
274.4	1.19169	0.648486	0.299938	0.190053	1.21253	0.658465	0.321664	0.20517		274.6	0.05203	0.047298	0.046591	0.042365	0.037502	0.047419	0.002528	0.009125	0.01082	0.017091	0.017124	0.019011
274.6	1.19234	0.648883	0.300135	0.190181	1.21417	0.660398	0.321944	0.204979		274.8	0.05206	0.04732	0.046623	0.042393	0.037517	0.04745	0.002646	0.008345	0.011789	0.017009	0.019353	0.021561
274.8	1.193	0.64928	0.300332	0.190308	1.2156	0.661715	0.322327	0.204935		275	0.05209	0.047341	0.046655	0.04242	0.037533	0.047481	0.001884	0.013114	0.014109	0.023129	0.018737	0.019631
275	1.19365	0.649677	0.300529	0.190435	1.21647	0.661479	0.32255	0.204669		275.2	0.05212	0.047363	0.046688	0.042448	0.037548	0.047512	0.007149	0.003076	0.017339	0.007889	0.019492	0.02099
275.2	1.19431	0.650073	0.300726	0.190562	1.21629	0.659716	0.32136	0.203074		275.4	0.052151	0.047385	0.04672	0.042475	0.037564	0.047543	-0.00326	0.013563	0.014666	0.01927	0.018875	0.022991
275.4	1.19496	0.65047	0.300923	0.190689	1.21592	0.659038	0.320733	0.203015		275.6	0.052181	0.047407	0.046752	0.042503	0.037579	0.047575	-0.00087	0.004167	0.009658	0.018114	0.017495	0.019623
275.6	1.19561	0.650867	0.301119	0.190816	1.21638	0.658983	0.320477	0.203494		275.8	0.052211	0.047428	0.046784	0.04253	0.037595	0.047606	-0.0009	0.014715	0.014925	0.009618	0.01983	0.022903
275.8	1.19626	0.651263	0.301316	0.190943	1.21688	0.65828	0.320148	0.20339		276	0.052241	0.04745	0.046816	0.042558	0.03761	0.047637	0.001684	0.007685	0.010663	0.019194	0.015353	0.018023
276	1.19692	0.651659	0.301513	0.19107	1.21676	0.657829	0.32085	0.202928		276.2	0.052271	0.047472	0.046848	0.042585	0.037626	0.047668	-0.00596	0.003415	0.018771	0.019747	0.023305	0.021435
276.2	1.19757	0.652056	0.30171	0.191197	1.2162	0.657675	0.32062	0.202852		276.4	0.052301	0.047494	0.04688	0.042613	0.037641	0.047699	-0.00086	0.002597	0.01409	0.017207	0.017457	0.021611
276.4	1.19822	0.652452	0.301907	0.191323	1.2171	0.658107	0.321467	0.203655		276.6	0.052331	0.047515	0.046912	0.042641	0.037657	0.04773	-0.00776	0.016982	0.017162	0.012948	0.017654	0.023234
276.6	1.19887	0.652848	0.302103	0.19145	1.21732	0.658145	0.322136	0.20465		276.8	0.052362	0.047537	0.046944	0.042668	0.037672	0.047761	0.000188	0.003885	0.01377	0.010725	0.024827	0.031363
276.8	1.19952	0.653244	0.3023	0.191577	1.21762	0.659108	0.322619	0.205565		277	0.052392	0.047559	0.046976	0.042696	0.037688	0.047792	-0.00423	-0.00017	0.005763	0.016661	0.016582	0.022706
277	1.20017	0.65364	0.302497	0.191704	1.21737	0.660005	0.322912	0.205359		277.2	0.052422	0.04758	0.047008	0.042723	0.037703	0.047823	-0.00303	0.004898	0.009395	0.028362	0.021505	0.024915
277.2	1.20083	0.654035	0.302693	0.191831	1.21912	0.662137	0.325342	0.208147		277.4	0.052452	0.047602	0.04704	0.042751	0.037718	0.047855	-0.00185	0.009178	0.009535	0.016583	0.019299	0.018392
277.4	1.20148	0.654431	0.30289	0.191958	1.21977	0.662609	0.32635	0.20886		277.6	0.052482	0.047624	0.047072	0.042778	0.037734	0.047886	0.001478	0.013137	0.014448	0.011356	0.021073	0.022708
277.6	1.20213	0.654827	0.303086	0.192085	1.22042	0.66247	0.327415	0.209277		277.8	0.052512	0.047645	0.047104	0.042806	0.037749	0.047917	0.002558	0.01018	0.010392	0.007834	0.016638	0.013581
277.8	1.20278	0.655222	0.303283	0.192211	1.22181	0.663077	0.327687	0.20849		278	0.052542	0.047667	0.047136	0.042833	0.037765	0.047948	-0.00644	0.008517	0.013278	0.024249	0.019294	0.015509
278	1.20343	0.655617	0.303479	0.192338	1.22278	0.663872	0.328235	0.207995		278.2	0.052572	0.047689	0.047168	0.042861	0.03778	0.047979	-0.0116	0.006216	0.015884	0.012705	0.014309	0.026257
278.2	1.20408	0.656013	0.303676	0.192465	1.22442	0.664839	0.328276	0.207772		278.4	0.052602	0.04771	0.0472	0.042888	0.037795	0.04801	-0.00625	0.012203	0.020545	0.015407	0.02177	0.02137
278.4	1.20473	0.656408	0.303872	0.192592	1.22536	0.665473	0.327826	0.207011		278.6	0.052632	0.047732	0.047232	0.042915	0.037811	0.048041	-0.00292	0.009426	0.018162	0.025817	0.013616	0.021866
278.6	1.20537	0.656803	0.304069	0.192719	1.22622	0.665754	0.327438	0.206316		278.8	0.052662	0.047753	0.047264	0.042943	0.037826	0.048072	-0.00232	0.00511	0.018938	0.016181	0.02261	0.019807
278.8	1.20602	0.657198	0.304265	0.192845	1.22743	0.666047	0.326819	0.206061		279	0.052692	0.047775	0.047296	0.04297	0.037841	0.048103	0.000945	0.010576	0.009191	0.015198	0.021813	0.021903
279	1.20667	0.657593	0.304461	0.192972	1.2277	0.666741	0.325892	0.205331		279.2	0.052722	0.047796	0.047328	0.042998	0.037857	0.048134	0.003775	0.012647	0.013352	0.012678	0.02149	0.025316
279.2	1.20732	0.657988	0.304658	0.193099	1.22717	0.666812	0.325076	0.204717		279.4	0.052752	0.047818	0.04736	0.043025	0.037872	0.048165	-0.00034	0.011281	0.013448	0.02018	0.032042	0.025513
279.4	1.20797	0.658382	0.304854	0.193225	1.22776	0.667027	0.324863	0.204773		279.6	0.052782	0.047839	0.047392	0.043053	0.037887	0.048196	-0.00109	0.012143	0.015162	0.019995	0.022482	0.020049
279.6	1.20862	0.658777	0.30505	0.193352	1.22934	0.667402	0.324861	0.204434		279.8	0.052812	0.047861	0.047424	0.04308	0.037902	0.048227	0.000512	0.013684	0.020101	0.017241	0.019345	0.014758
279.8	1.20926	0.659171	0.305247	0.193479	1.22977	0.667201	0.32459	0.203133		280	0.052842	0.047882	0.047456	0.043108	0.037918	0.048258	-0.00111	0.010974	0.017472	0.014346	0.027279	0.014521
280	1.20991	0.659566	0.305443	0.193605	1.23063	0.667991	0.325379	0.203799		280.2	0.052872	0.047904	0.047488	0.043135	0.037933	0.048289	-0.00906	0.008303	0.018427	0.019239	0.018238	0.028784
280.2	1.21056	0.65996	0.305639	0.193732	1.23239	0.669096	0.325263	0.205115		280.4	0.052902	0.047925	0.047521	0.043163	0.037948	0.04832	0.002041	0.009852	0.009684	0.020585	0.01652	0.022032
280.4	1.2112	0.660354	0.305835	0.193859	1.23444	0.671293	0.326861	0.206806		280.6	0.052932	0.047947	0.047553	0.04319	0.037963	0.048352	-0.00514	0.008632	0.017818	0.021174	0.022623	0.027439
280.6	1.21185	0.660748	0.306031	0.193985	1.23442	0.672125	0.327007	0.208246		280.8	0.052962	0.047968	0.047585	0.043217	0.037978	0.048383	-0.00925	0.009353	0.017334	0.016319	0.031161	0.023329
280.8	1.2125	0.661142	0.306227	0.194112	1.23598	0.673214	0.328248	0.209115		281	0.052992	0.04799	0.047617	0.043245	0.037994	0.048414	-0.0001	0.004607	0.018745	0.023828	0.020764	0.018175
281	1.21314	0.661536	0.306423	0.194238	1.23622	0.673488	0.32867	0.209856		281.2	0.053022	0.048011	0.047648	0.043272	0.038009	0.048445	-0.0084	0.006996	0.022312	0.018107	0.019621	0.014132
281.2	1.21379	0.66193	0.306619	0.194365	1.23722	0.674421	0.330082	0.211523		281.4	0.053052	0.048032	0.04768	0.0433	0.038024	0.048476	-0.00115	0.015611	0.013331	0.015337	0.023063	0.024826
281.4	1.21443	0.662324	0.306815	0.194491	1.23606	0.673689	0.329804	0.210672		281.6	0.053082	0.048054	0.047712	0.043327	0.038039	0.048507	0.005858	0.014395	0.022392	0.026262	0.02254	0.034496
281.6	1.21508	0.662717	0.307011	0.194618	1.23567	0.672674	0.330015	0.210204		281.8	0.053112	0.048075	0.047744	0.043354	0.038054	0.048538	0.001029	0.013602	0.017915	0.015222	0.024708	0.02215
281.8	1.21572	0.663111	0.307207	0.194744	1.23704	0.673689	0.331636	0.210434		282	0.053141	0.048097	0.047776	0.043382	0.038069	0.048569	-0.00214	0.00837	0.011562	0.018224	0.018154	0.022542
282	1.21637	0.663504	0.307403	0.194871	1.23768	0.674073	0.332206	0.210883		282.2	0.053171	0.048118	0.047808	0.043409	0.038085	0.0486	-0.00333	0.002667	0.017498	0.014266	0.028696	0.024533
282.2	1.21701	0.663898	0.307599	0.194997	1.2389	0.674159	0.331476	0.209998		282.4	0.053201	0.048139	0.04784	0.043437	0.0381	0.048631	-0.0043	0.007577	0.019231	0.013626	0.027333	0.023515
282.4	1.21766	0.664291	0.307795	0.195124	1.23808	0.674903	0.33166	0.209541		282.6	0.053231	0.04816	0.047872	0.043464	0.038115	0.048661	0.001798	0.014146	0.010524	0.01764	0.023865	0.022302
282.6	1.2183	0.664684	0.307991	0.19525	1.23798	0.675022	0.331482	0.209315		282.8	0.053261	0.048182	0.047904	0.043491	0.03813	0.048692	0.00206	0.007724	0.013319	0.016098	0.023852	0.020027
282.8	1.21894	0.665077	0.308187	0.195377	1.23922	0.677072	0.332442	0.209515		283	0.053291	0.048203	0.047936	0.043519	0.038145	0.048723	-0.00146	0.01114	0.021871	0.01563	0.021261	0.021822
283	1.21959	0.66547	0.308382	0.195503	1.23882	0.677515	0.331792	0.209348		283.2	0.053321	0.048224	0.047968	0.043546	0.03816	0.048754	-0.00015	0.006926	0.017786	0.021219	0.022466	0.015427
283.2	1.22023	0.665863	0.308578	0.19563	1.23812	0.676674	0.330695	0.208461		283.4	0.05335	0.048246	0.048	0.043574	0.038175	0.048785	-0.00236	0.006039	0.019937	0.023183	0.016037	0.015477
283.4	1.22087	0.666256	0.308774	0.195756	1.23913	0.676094	0.330472	0.208069		283.6	0.05338	0.048267	0.048032	0.043601	0.03819	0.048816	-0.00283	0.015072	0.016256	0.024551	0.024235	0.03487
283.6	1.22152	0.666648	0.30897	0.195882	1.24008	0.676443	0.329992	0.207633		283.8	0.05341	0.048288	0.048064	0.043628	0.038205	0.048847	-0.00436	0.011333	0.019735	0.021219	0.024509	0.029755
283.8	1.22216	0.667041	0.309165	0.196009	1.24049	0.676088	0.329532	0.208254		284	0.05344	0.048309	0.048096	0.043656	0.03822	0.048878	0.010265	0.009497	0.011492	0.013596	0.02043	0.028344
284	1.2228	0.667433	0.309361	0.196135	1.24079	0.67675	0.329435	0.208807		284.2	0.053469	0.04833	0.048128	0.043683	0.038235	0.048909	0.000474	0.015376	0.013835	0.013149	0.022778	0.027511
284.2	1.22344	0.667826	0.309556	0.196261	1.24112	0.677639	0.328752	0.209083		284.4	0.053499	0.048352	0.04816	0.04371	0.03825	0.04894	-0.00024	0.008273	0.013773	0.007664	0.023102	0.028368
284.4	1.22409	0.668218	0.309752	0.196388	1.24223	0.678434	0.33011	0.209946		284.6	0.053529	0.048373	0.048192	0.043738	0.038265	0.048971	0.003555	0.009109	0.019769	0.015425	0.020329	0.021957
284.6	1.22473	0.66861	0.309948	0.196514	1.24234	0.678273	0.329532	0.210132		284.8	0.053559	0.048394	0.048224	0.043765	0.03828	0.049002	-0.00106	0.007424	0.011507	0.017807	0.022741	0.023131
284.8	1.22537	0.669002	0.310143	0.19664	1.24394	0.679295	0.330871	0.21159		285	0.053588	0.048415	0.048256	0.043792	0.038295	0.049033	0.001812	0.016646	0.021661	0.015324	0.020623	0.020916
285	1.22601	0.669394	0.310339	0.196766	1.24381	0.679431	0.330791	0.21207		285.2	0.053618	0.048436	0.048288	0.04382	0.03831	0.049064	-0.00228	0.004295	0.016495	0.027917	0.015028	0.021673
285.2	1.22665	0.669786	0.310534	0.196893	1.24436	0.679969	0.331635	0.212151		285.4	0.053648	0.048457	0.04832	0.043847	0.038325	0.049095	-0.00436	-0.00093	0.019155	0.021807	0.019319	0.02726
285.4	1.22729	0.670178	0.310729	0.197019	1.2449	0.67865	0.3315	0.211357		285.6	0.053678	0.048479	0.048352	0.043874	0.03834	0.049126	-0.00064	0.006384	0.024519	0.020555	0.025898	0.018095
285.6	1.22793	0.67057	0.310925	0.197145	1.24568	0.678009	0.331988	0.211548		285.8	0.053707	0.0485	0.048384	0.043902	0.038355	0.049157	0.001397	0.009471	0.017073	0.023588	0.027546	0.025599
285.8	1.22857	0.670961	0.31112	0.197271	1.24751	0.6792	0.332905	0.212267		286	0.053737	0.048521	0.048416	0.043929	0.03837	0.049187	0.007438	0.013525	0.021345	0.017668	0.021541	0.024376
286	1.22921	0.671353	0.311316	0.197397	1.24852	0.679453	0.332475	0.212079		286.2	0.053767	0.048542	0.048448	0.043956	0.038385	0.049218	7.75e-05	0.003762	0.018231	0.015041	0.018851	0.015446
286.2	1.22985	0.671744	0.311511	0.197524	1.24955	0.680254	0.332649	0.211804		286.4	0.053796	0.048563	0.048479	0.043984	0.0384	0.049249	-0.00435	0.007929	0.015829	0.018237	0.017783	0.029624
286.4	1.23049	0.672135	0.311706	0.19765	1.2504	0.68105	0.333756	0.212412		286.6	0.053826	0.048584	0.048511	0.044011	0.038415	0.04928	-0.00191	0.007198	0.021852	0.014302	0.019538	0.020485
286.6	1.23113	0.672527	0.311901	0.197776	1.25159	0.681338	0.33454	0.212018		286.8	0.053856	0.048605	0.048543	0.044038	0.038429	0.049311	-0.00558	0.011264	0.014414	0.022101	0.027296	0.01981
286.8	1.23177	0.672918	0.312097	0.197902	1.25204	0.682288	0.335547	0.211733		287	0.053885	0.048626	0.048575	0.044065	0.038444	0.049342	-0.00982	0.009187	0.018599	0.016295	0.012061	0.018696
287	1.2324	0.673309	0.312292	0.198028	1.25211	0.682134	0.335523	0.211138		287.2	0.053915	0.048647	0.048607	0.044093	0.038459	0.049373	0.000931	0.012784	0.006226	0.020157	0.023545	0.024356
287.2	1.23304	0.6737	0.312487	0.198154	1.25278	0.683096	0.335186	0.211035		287.4	0.053944	0.048668	0.048639	0.04412	0.038474	0.049404	-0.00889	0.014531	0.017109	0.015676	0.023762	0.022794
287.4	1.23368	0.674091	0.312682	0.19828	1.25381	0.683597	0.335809	0.210527		287.6	0.053974	0.048689	0.048671	0.044147	0.038489	0.049434	-0.00165	0.004665	0.017339	0.02438	0.022849	0.028513
287.6	1.23432	0.674481	0.312877	0.198406	1.25503	0.684904	0.336341	0.210634		287.8	0.054004	0.04871	0.048703	0.044175	0.038504	0.049465	0.005858	0.00917	0.011548	0.022355	0.01769	0.023987
287.8	1.23496	0.674872	0.313072	0.198532	1.25503	0.685825	0.33609	0.210492		288	0.054033	0.048731	0.048735	0.044202	0.038518	0.049496	-0.00326	0.006389	0.004687	0.019793	0.01643	0.032454
288	1.23559	0.675262	0.313267	0.198658	1.25585	0.687818	0.336526	0.210454		288.2	0.054063	0.048752	0.048767	0.044229	0.038533	0.049527	-0.00376	0.006005	0.01409	0.015334	0.029082	0.019563
288.2	1.23623	0.675653	0.313462	0.198784	1.25744	0.689885	0.33707	0.211068		288.4	0.054092	0.048773	0.048799	0.044256	0.038548	0.049558	0.000809	0.012767	0.017508	0.023658	0.030485	0.017661
288.4	1.23687	0.676043	0.313657	0.19891	1.25883	0.690576	0.338257	0.211917		288.6	0.054122	0.048794	0.04883	0.044284	0.038563	0.049589	0.005897	0.012973	0.022476	0.015114	0.019945	0.01978
288.6	1.2375	0.676433	0.313852	0.199036	1.25884	0.691092	0.337752	0.211249		288.8	0.054152	0.048815	0.048862	0.044311	0.038577	0.04962	-0.00706	0.013464	0.020233	0.016985	0.023004	0.02112
288.8	1.23814	0.676824	0.314047	0.199162	1.2608	0.692955	0.338138	0.211818		289	0.054181	0.048835	0.048894	0.044338	0.038592	0.04965	5.46e-05	0.012522	0.01608	0.02132	0.021841	0.023723
289	1.23877	0.677214	0.314242	0.199288	1.26238	0.692798	0.338106	0.211887		289.2	0.054211	0.048856	0.048926	0.044365	0.038607	0.049681	0.007748	0.011176	0.021704	0.018269	0.023825	0.027737
289.2	1.23941	0.677604	0.314437	0.199414	1.26396	0.693012	0.337547	0.212636		289.4	0.05424	0.048877	0.048958	0.044393	0.038622	0.049712	0.006057	0.010751	0.017807	0.022221	0.019671	0.030155
289.4	1.24005	0.677994	0.314632	0.19954	1.26374	0.691929	0.336391	0.21161		289.6	0.05427	0.048898	0.04899	0.04442	0.038636	0.049743	0.000905	0.013522	0.015697	0.015236	0.016453	0.018035
289.6	1.24068	0.678383	0.314827	0.199666	1.26451	0.691715	0.335466	0.212724		289.8	0.054299	0.048919	0.049022	0.044447	0.038651	0.049774	-0.00726	0.005603	0.007258	0.020557	0.026558	0.028037
289.8	1.24131	0.678773	0.315021	0.199792	1.26523	0.690732	0.334598	0.212816		290	0.054329	0.04894	0.049054	0.044474	0.038666	0.049804	-0.00827	0.008717	0.009809	0.01856	0.029569	0.015196
290	1.24195	0.679163	0.315216	0.199918	1.26605	0.690673	0.334824	0.212905		290.2	0.054358	0.048961	0.049086	0.044502	0.03868	0.049835	-0.00108	0.009165	0.013764	0.011471	0.024606	0.026346
290.2	1.24258	0.679552	0.315411	0.200044	1.26674	0.690532	0.334874	0.212856		290.4	0.054388	0.048981	0.049117	0.044529	0.038695	0.049866	-0.00219	0.010379	0.018795	0.014142	0.025149	0.026894
290.4	1.24322	0.679941	0.315606	0.200169	1.26705	0.690431	0.335208	0.212791		290.6	0.054417	0.049002	0.049149	0.044556	0.03871	0.049897	0.002741	0.007818	0.008659	0.019692	0.02873	0.020906
290.6	1.24385	0.680331	0.3158	0.200295	1.26694	0.689495	0.335365	0.211338		290.8	0.054447	0.049023	0.049181	0.044583	0.038724	0.049928	-0.00169	0.021768	0.015773	0.017163	0.026621	0.031221
290.8	1.24449	0.68072	0.315995	0.200421	1.26673	0.689005	0.335728	0.210984		291	0.054476	0.049044	0.049213	0.04461	0.038739	0.049958	-0.00137	0.005827	0.014786	0.016586	0.022084	0.019027
291	1.24512	0.681109	0.31619	0.200547	1.26752	0.688914	0.335464	0.210521		291.2	0.054505	0.049064	0.049245	0.044638	0.038754	0.049989	-0.00355	0.010682	0.014181	0.018884	0.026572	0.029584
291.2	1.24575	0.681498	0.316384	0.200673	1.26843	0.689965	0.33556	0.210942		291.4	0.054535	0.049085	0.049277	0.044665	0.038768	0.05002	-0.00074	0.005981	0.016565	0.02297	0.027694	0.026524
291.4	1.24639	0.681887	0.316579	0.200798	1.26886	0.689517	0.336075	0.210268		291.6	0.054564	0.049106	0.049309	0.044692	0.038783	0.050051	-0.00503	0.016045	0.021796	0.025823	0.023093	0.019899
291.6	1.24702	0.682276	0.316773	0.200924	1.26957	0.69064	0.336988	0.211068		291.8	0.054594	0.049127	0.049341	0.044719	0.038797	0.050082	0.001273	0.010546	0.018959	0.013776	0.02259	0.02555
291.8	1.24765	0.682664	0.316968	0.20105	1.27	0.69094	0.336412	0.211148		292	0.054623	0.049147	0.049372	0.044746	0.038812	0.050112	-0.00513	0.001716	0.020877	0.014836	0.027886	0.019615
292	1.24828	0.683053	0.317162	0.201176	1.2714	0.692095	0.33677	0.211999		292.2	0.054653	0.049168	0.049404	0.044773	0.038827	0.050143	-0.00797	0.009956	0.018377	0.015579	0.02649	0.021347
292.2	1.24891	0.683442	0.317357	0.201301	1.27328	0.693029	0.337548	0.212585		292.4	0.054682	0.049189	0.049436	0.044801	0.038841	0.050174	-0.00131	0.017313	0.009336	0.011408	0.022659	0.029198
292.4	1.24955	0.68383	0.317551	0.201427	1.27384	0.69287	0.338204	0.212416		292.6	0.054711	0.049209	0.049468	0.044828	0.038856	0.050205	-0.00019	0.013433	0.022041	0.018572	0.024354	0.023054
292.6	1.25018	0.684218	0.317746	0.201553	1.27513	0.693632	0.338379	0.211376		292.8	0.054741	0.04923	0.0495	0.044855	0.03887	0.050235	0.004859	0.007337	0.017394	0.016244	0.02118	0.021964
292.8	1.25081	0.684607	0.31794	0.201678	1.27726	0.695324	0.339506	0.211776		293	0.05477	0.049251	0.049532	0.044882	0.038885	0.050266	0.002911	0.007421	0.009253	0.022219	0.018158	0.01761
293	1.25144	0.684995	0.318134	0.201804	1.27804	0.695305	0.339652	0.211878		293.2	0.054799	0.049271	0.049563	0.044909	0.038899	0.050297	-0.00549	0.004545	0.009523	0.01869	0.024482	0.023249
293.2	1.25207	0.685383	0.318329	0.201929	1.27939	0.696721	0.340586	0.212876		293.4	0.054829	0.049292	0.049595	0.044936	0.038914	0.050328	-0.00609	0.016218	0.019733	0.022302	0.021001	0.026987
293.4	1.2527	0.685771	0.318523	0.202055	1.27991	0.696715	0.340865	0.212857		293.6	0.054858	0.049312	0.049627	0.044964	0.038928	0.050358	0.001427	0.008588	0.015633	0.020942	0.030647	0.019338
293.6	1.25333	0.686159	0.318717	0.202181	1.28185	0.697631	0.341519	0.214013		293.8	0.054887	0.049333	0.049659	0.044991	0.038943	0.050389	-0.00276	0.012694	0.01948	0.023582	0.015519	0.015977
293.8	1.25396	0.686546	0.318911	0.202306	1.28216	0.697842	0.342531	0.213416		294	0.054917	0.049354	0.049691	0.045018	0.038957	0.05042	0.001197	0.009311	0.01308	0.013585	0.024619	0.022469
294	1.25459	0.686934	0.319105	0.202432	1.28181	0.698763	0.342663	0.212802		294.2	0.054946	0.049374	0.049723	0.045045	0.038972	0.05045	0.003463	0.017587	0.017215	0.013929	0.021548	0.022376
294.2	1.25522	0.687322	0.3193	0.202557	1.28164	0.699246	0.342737	0.212849		294.4	0.054975	0.049395	0.049754	0.045072	0.038986	0.050481	-0.00011	0.013261	0.009728	0.01648	0.021334	0.0273
294.4	1.25585	0.687709	0.319494	0.202683	1.28152	0.699729	0.343475	0.212474		294.6	0.055005	0.049415	0.049786	0.045099	0.039001	0.050512	0.006939	0.002855	0.020006	0.013068	0.017022	0.018336
294.6	1.25648	0.688097	0.319688	0.202808	1.28132	0.699465	0.343445	0.211109		294.8	0.055034	0.049436	0.049818	0.045126	0.039015	0.050543	0.001468	0.012507	0.011301	0.023079	0.027858	0.021873
294.8	1.25711	0.688484	0.319882	0.202934	1.28157	0.700281	0.343367	0.211704		295	0.055063	0.049456	0.04985	0.045153	0.039029	0.050573	-0.00421	0.010719	0.021318	0.02124	0.025128	0.032571
295	1.25773	0.688871	0.320076	0.203059	1.28195	0.701087	0.34312	0.21185		295.2	0.055092	0.049477	0.049882	0.045181	0.039044	0.050604	-0.00754	0.015847	0.009528	0.01835	0.027324	0.017708
295.2	1.25836	0.689258	0.32027	0.203185	1.28178	0.700911	0.343599	0.211843		295.4	0.055122	0.049497	0.049914	0.045208	0.039058	0.050635	0.006289	0.014515	0.015423	0.014058	0.015036	0.019913
295.4	1.25899	0.689645	0.320464	0.20331	1.28108	0.700287	0.342859	0.212723		295.6	0.055151	0.049518	0.049945	0.045235	0.039073	0.050665	0.00183	0.006083	0.012492	0.019266	0.017527	0.017697
295.6	1.25962	0.690032	0.320658	0.203436	1.28124	0.701745	0.343295	0.214273		295.8	0.05518	0.049538	0.049977	0.045262	0.039087	0.050696	-0.00174	0.006787	0.019458	0.021008	0.022402	0.023817
295.8	1.26025	0.690419	0.320852	0.203561	1.28158	0.702279	0.343005	0.21519		296	0.055209	0.049559	0.050009	0.045289	0.039101	0.050727	0.007466	0.011023	0.00878	0.022288	0.030773	0.020365
296	1.26087	0.690806	0.321046	0.203687	1.28176	0.702586	0.34284	0.215795		296.2	0.055238	0.049579	0.050041	0.045316	0.039116	0.050757	0.01156	0.005705	0.01552	0.010544	0.020098	0.029665
296.2	1.2615	0.691192	0.32124	0.203812	1.28197	0.701256	0.342412	0.215944		296.4	0.055268	0.049599	0.050073	0.045343	0.03913	0.050788	0.005792	0.008475	0.020946	0.032935	0.028871	0.021417
296.4	1.26213	0.691579	0.321433	0.203937	1.28194	0.701635	0.341578	0.215439		296.6	0.055297	0.04962	0.050104	0.04537	0.039144	0.050819	0.002824	0.001435	0.018592	0.01766	0.017783	0.025415
296.6	1.26275	0.691965	0.321627	0.204063	1.28257	0.702815	0.342099	0.215512		296.8	0.055326	0.04964	0.050136	0.045397	0.039159	0.050849	0.008813	0.010369	0.015113	0.025238	0.026509	0.028829
296.8	1.26338	0.692351	0.321821	0.204188	1.28365	0.704054	0.343469	0.216257		297	0.055355	0.049661	0.050168	0.045424	0.039173	0.05088	0.003819	0.007599	0.008741	0.016391	0.024259	0.024707
297	1.26401	0.692738	0.322015	0.204313	1.28533	0.704153	0.343797	0.216661		297.2	0.055384	0.049681	0.0502	0.045451	0.039187	0.050911	0.002997	0.006232	0.012289	0.009329	0.025893	0.022911
297.2	1.26463	0.693124	0.322208	0.204439	1.28739	0.704926	0.345144	0.217703		297.4	0.055414	0.049701	0.050232	0.045479	0.039202	0.050941	-6.22e-05	0.017236	0.012873	0.02838	0.024509	0.02821
297.4	1.26526	0.69351	0.322402	0.204564	1.28881	0.705669	0.346088	0.21892		297.6	0.055443	0.049722	0.050263	0.045506	0.039216	0.050972	-0.00192	0.012005	0.024818	0.014906	0.02501	0.028034
297.6	1.26588	0.693896	0.322596	0.204689	1.28986	0.706447	0.346713	0.218686		297.8	0.055472	0.049742	0.050295	0.045533	0.03923	0.051003	0.004981	0.008876	0.018176	0.016947	0.023511	0.031494
297.8	1.26651	0.694282	0.32279	0.204814	1.29042	0.706666	0.346892	0.218163		298	0.055501	0.049762	0.050327	0.04556	0.039244	0.051033	0.00081	0.009759	0.02103	0.008415	0.02221	0.026534
298	1.26713	0.694667	0.322983	0.20494	1.29086	0.707128	0.346684	0.218031		298.2	0.05553	0.049783	0.050359	0.045587	0.039259	0.051064	-0.00807	0.004725	0.01506	0.014219	0.028749	0.023327
298.2	1.26775	0.695053	0.323177	0.205065	1.29239	0.707985	0.347352	0.218525		298.4	0.055559	0.049803	0.05039	0.045614	0.039273	0.051094	0.003549	0.013637	0.014724	0.010569	0.028277	0.026368
298.4	1.26838	0.695439	0.32337	0.20519	1.29361	0.708768	0.347923	0.218418		298.6	0.055588	0.049823	0.050422	0.045641	0.039287	0.051125	0.009011	0.007877	0.014823	0.023517	0.030568	0.029153
298.6	1.269	0.695824	0.323564	0.205315	1.29479	0.70974	0.348254	0.218507		298.8	0.055617	0.049843	0.050454	0.045668	0.039301	0.051156	0.000779	0.006915	0.017833	0.02728	0.024249	0.030672
298.8	1.26963	0.69621	0.323757	0.205441	1.29649	0.710735	0.348969	0.219417		299	0.055646	0.049864	0.050486	0.045695	0.039315	0.051186	-0.00298	0.014324	0.015029	0.019694	0.026656	0.027291
299	1.27025	0.696595	0.323951	0.205566	1.29747	0.711217	0.349396	0.219745		299.2	0.055675	0.049884	0.050517	0.045722	0.03933	0.051217	-0.00016	0.006266	0.012623	0.015817	0.023907	0.021597
299.2	1.27087	0.69698	0.324144	0.205691	1.2977	0.71099	0.349471	0.219739		299.4	0.055705	0.049904	0.050549	0.045749	0.039344	0.051247	0.007778	0.009305	0.017874	0.016869	0.029558	0.03144
299.4	1.2715	0.697365	0.324338	0.205816	1.29792	0.711814	0.349396	0.220948		299.6	0.055734	0.049924	0.050581	0.045776	0.039358	0.051278	-0.00265	0.003901	0.019629	0.012616	0.022846	0.022606
299.6	1.27212	0.69775	0.324531	0.205941	1.29821	0.712587	0.349763	0.221193		299.8	0.055763	0.049945	0.050613	0.045803	0.039372	0.051309	0.002404	0.008167	0.018104	0.016816	0.027006	0.021978
299.8	1.27275	0.698137	0.324725	0.206067	1.29821	0.712587	0.349763	0.221193		300	0.055792	0.049965	0.050644	0.04583	0.039386	0.051339	0.037185	0.043274	0.037302	0.029735	0.019056	0.014846
300.001	1.27262	0.698069	0.324694	0.206047	1.29636	0.712505	0.347369	0.219164		300.2	0.055792	0.049965	0.050644	0.04583	0.039386	0.051339	0.050943	0.037789	0.04037	0.023696	0.027087	0.022034
300.201	1.2725	0.698	0.324662	0.206027	1.29365	0.711209	0.344348	0.217649		300.4	0.055792	0.049965	0.050644	0.04583	0.039386	0.051339	0.060011	0.048646	0.040737	0.029232	0.031184	0.031326
300.401	1.27237	0.697932	0.32463	0.206006	1.29187	0.710022	0.341931	0.216226		300.6	0.055792	0.049965	0.050644	0.04583	0.039386	0.051339	0.068314	0.05654	0.049193	0.039904	0.023297	0.027674
300.601	1.27225	0.697864	0.324598	0.205986	1.29031	0.709043	0.339903	0.214949		300.8	0.055792	0.049965	0.050644	0.04583	0.039386	0.051339	0.064137	0.054085	0.041665	0.029537	0.030747	0.022839
300.801	1.27212	0.697796	0.324567	0.205966	1.28883	0.708493	0.338045	0.213814		301	0.055792	0.049965	0.050644	0.04583	0.039386	0.051339	0.072459	0.060831	0.043486	0.029944	0.0343	0.030158
301.001	1.272	0.697727	0.324535	0.205946	1.28762	0.707703	0.336197	0.213394		301.2	0.055792	0.049965	0.050644	0.04583	0.039386	0.051339	0.068367	0.052738	0.04802	0.033404	0.026828	0.02675
301.201	1.27187	0.697659	0.324503	0.205926	1.28634	0.70704	0.334459	0.212501		301.4	0.055792	0.049965	0.050644	0.04583	0.039386	0.051339	0.066599	0.050666	0.05189	0.027171	0.029434	0.024764
301.401	1.27175	0.697591	0.324471	0.205906	1.28505	0.706316	0.333551	0.211399		301.6	0.055792	0.049965	0.050644	0.04583	0.039386	0.051339	0.066761	0.061701	0.046165	0.032849	0.031147	0.026877
301.601	1.27163	0.697523	0.32444	0.205886	1.28432	0.705511	0.33312	0.211131		301.8	0.055792	0.049965	0.050644	0.04583	0.039386	0.051339	0.072046	0.051586	0.050663	0.038563	0.029812	0.029963
301.801	1.2715	0.697455	0.324408	0.205865	1.28492	0.705021	0.334301	0.211914		302	0.055792	0.049965	0.050644	0.04583	0.039386	0.051339	0.079621	0.058877	0.044187	0.03201	0.028141	0.028413
302.001	1.27138	0.697386	0.324376	0.205845	1.28564	0.704209	0.335655	0.213301		302.2	0.055792	0.049965	0.050644	0.04583	0.039386	0.051339	0.077862	0.051551	0.051441	0.04171	0.03868	0.030891
302.201	1.27125	0.697318	0.324344	0.205825	1.28545	0.703963	0.335855	0.214279		302.4	0.055792	0.049965	0.050644	0.04583	0.039386	0.051339	0.071258	0.059615	0.055661	0.0285	0.044805	0.027605
302.401	1.27113	0.69725	0.324313	0.205805	1.28496	0.704277	0.336048	0.213909		302.6	0.055792	0.049965	0.050644	0.04583	0.039386	0.051339	0.069672	0.061341	0.04537	0.038864	0.038475	0.032137
302.601	1.271	0.697182	0.324281	0.205785	1.28579	0.705613	0.338037	0.215508		302.8	0.055792	0.049965	0.050644	0.04583	0.039386	0.051339	0.077564	0.058147	0.050301	0.036006	0.038267	0.027374
302.801	1.27088	0.697114	0.324249	0.205765	1.28596	0.705587	0.337875	0.216291		303	0.055792	0.049965	0.050644	0.04583	0.039386	0.051339	0.073463	0.053944	0.040754	0.03638	0.028937	0.028656
303.001	1.27076	0.697046	0.324218	0.205745	1.28631	0.707131	0.339071	0.218322		303.2	0.055792	0.049965	0.050644	0.04583	0.039386	0.051339	0.070582	0.059333	0.045672	0.035498	0.032069	0.035204
303.201	1.27063	0.696977	0.324186	0.205725	1.28652	0.706302	0.338817	0.218136		303.4	0.055792	0.049965	0.050644	0.04583	0.039386	0.051339	0.067668	0.059744	0.043228	0.037409	0.037968	0.031162
303.401	1.27051	0.696909	0.324154	0.205704	1.28602	0.705783	0.338641	0.217208		303.6	0.055792	0.049965	0.050644	0.04583	0.039386	0.051339	0.073593	0.059807	0.045301	0.042743	0.03464	0.032574
303.601	1.27038	0.696841	0.324122	0.205684	1.28613	0.706774	0.338819	0.218218		303.8	0.055792	0.049965	0.050644	0.04583	0.039386	0.051339	0.071554	0.056099	0.044597	0.03214	0.036645	0.028002
303.801	1.27026	0.696773	0.324091	0.205664	1.28565	0.70721	0.338488	0.218381		304	0.055792	0.049965	0.050644	0.04583	0.039386	0.051339	0.069943	0.054208	0.045487	0.034202	0.034918	0.026124
304.001	1.27013	0.696705	0.324059	0.205644	1.28454	0.706087	0.337185	0.218129		304.2	0.055792	0.049965	0.050644	0.04583	0.039386	0.051339	0.070507	0.064658	0.056922	0.03511	0.035943	0.030446
304.201	1.27001	0.696637	0.324027	0.205624	1.28323	0.704947	0.335098	0.217726		304.4	0.055792	0.049965	0.050644	0.04583	0.039386	0.051339	0.071868	0.058902	0.039353	0.037186	0.030163	0.026626
304.401	1.26988	0.696569	0.323996	0.205604	1.28217	0.703978	0.334474	0.216942		304.6	0.055792	0.049965	0.050644	0.04583	0.039386	0.051339	0.06721	0.055373	0.042267	0.037432	0.022405	0.038507
304.601	1.26976	0.6965	0.323964	0.205584	1.28067	0.702574	0.332617	0.215625		304.8	0.055792	0.049965	0.050644	0.04583	0.039386	0.051339	0.069051	0.056961	0.049136	0.040298	0.032642	0.025487
304.801	1.26964	0.696432	0.323932	0.205564	1.27977	0.701754	0.331253	0.21494		305	0.055792	0.049965	0.050644	0.04583	0.039386	0.051339	0.063256	0.058535	0.055805	0.040533	0.034949	0.032234
305.001	1.26951	0.696364	0.323901	0.205544	1.27843	0.700795	0.329551	0.213781		305.2	0.055792	0.049965	0.050644	0.04583	0.039386	0.051339	0.067233	0.051964	0.056307	0.030198	0.032305	0.025465
305.201	1.26939	0.696296	0.323869	0.205524	1.27721	0.699587	0.328389	0.212261		305.4	0.055792	0.049965	0.050644	0.04583	0.039386	0.051339	0.073295	0.055186	0.045748	0.028193	0.025421	0.031592
305.401	1.26927	0.696228	0.323837	0.205503	1.27632	0.697941	0.328343	0.21092		305.6	0.055792	0.049965	0.050644	0.04583	0.039386	0.051339	0.074715	0.052985	0.046089	0.032616	0.032097	0.023825
305.601	1.26914	0.69616	0.323806	0.205483	1.27637	0.696862	0.328196	0.210959		305.8	0.055792	0.049965	0.050644	0.04583	0.039386	0.051339	0.062592	0.055074	0.044259	0.029863	0.035313	0.032858
305.801	1.26902	0.696092	0.323774	0.205463	1.27686	0.696155	0.328173	0.211028		306	0.055792	0.049965	0.050644	0.04583	0.039386	0.051339	0.075914	0.058049	0.0467	0.029585	0.030537	0.029283
306.001	1.26889	0.696024	0.323742	0.205443	1.27645	0.695446	0.327304	0.210471		306.2	0.055791	0.049965	0.050644	0.04583	0.039386	0.051339	0.075146	0.051287	0.049937	0.033118	0.034786	0.031241
306.201	1.26877	0.695956	0.323711	0.205423	1.27701	0.696173	0.328532	0.210564		306.4	0.055791	0.049965	0.050644	0.04583	0.039386	0.051339	0.074428	0.054386	0.045431	0.036028	0.028816	0.036812
306.401	1.26864	0.695888	0.323679	0.205403	1.27689	0.696699	0.3292	0.209443		306.6	0.055791	0.049965	0.050644	0.04583	0.039386	0.051339	0.06892	0.052957	0.052869	0.031647	0.035749	0.036716
306.601	1.26852	0.69582	0.323647	0.205383	1.27696	0.697095	0.330699	0.210582		306.8	0.055791	0.049965	0.050644	0.04583	0.039386	0.051339	0.070951	0.059735	0.052531	0.03176	0.036008	0.026166
306.801	1.2684	0.695752	0.323616	0.205363	1.27579	0.696028	0.330171	0.209839		307	0.055791	0.049965	0.050644	0.04583	0.039386	0.051339	0.074087	0.052969	0.046137	0.029796	0.034955	0.039353
307.001	1.26827	0.695684	0.323584	0.205343	1.27601	0.696703	0.33155	0.210255		307.2	0.055791	0.049965	0.050644	0.04583	0.039386	0.051339	0.071797	0.046012	0.045298	0.041831	0.030264	0.034309
307.201	1.26815	0.695616	0.323552	0.205323	1.27536	0.696605	0.331847	0.210586		307.4	0.055791	0.049965	0.050644	0.04583	0.039386	0.051339	0.070586	0.052473	0.056735	0.040908	0.028569	0.029535
307.401	1.26802	0.695548	0.323521	0.205303	1.27428	0.696991	0.332773	0.210401		307.6	0.055791	0.049965	0.050644	0.04583	0.039386	0.051339	0.072921	0.052583	0.04864	0.034842	0.029311	0.02847
307.601	1.2679	0.695479	0.323489	0.205282	1.27426	0.697474	0.334183	0.21142		307.8	0.055791	0.049965	0.050644	0.04583	0.039386	0.051339	0.071265	0.051992	0.049792	0.032989	0.030525	0.02622
307.801	1.26778	0.695411	0.323458	0.205262	1.27409	0.698386	0.335477	0.212364		308	0.055791	0.049965	0.050644	0.04583	0.039386	0.051339	0.070218	0.057516	0.051723	0.044114	0.03191	0.035482
308.001	1.26765	0.695343	0.323426	0.205242	1.27323	0.698296	0.335512	0.212591		308.2	0.055791	0.049965	0.050644	0.04583	0.039386	0.051339	0.067283	0.052455	0.044523	0.032283	0.036214	0.028163
308.201	1.26753	0.695275	0.323394	0.205222	1.27216	0.699487	0.33528	0.212502		308.4	0.055791	0.049965	0.050644	0.04583	0.039386	0.051339	0.069741	0.05082	0.045718	0.03671	0.025423	0.040394
308.401	1.2674	0.695208	0.323363	0.205202	1.27001	0.698756	0.335076	0.21224		308.6	0.055791	0.049965	0.050644	0.04583	0.039386	0.051339	0.071145	0.047314	0.057162	0.035825	0.043399	0.025958
308.601	1.26728	0.69514	0.323331	0.205182	1.27005	0.698756	0.334441	0.212137		308.8	0.055791	0.049965	0.050644	0.04583	0.039386	0.051339	0.079746	0.051977	0.050911	0.038596	0.029333	0.035228
308.801	1.26716	0.695072	0.323299	0.205162	1.26932	0.698372	0.33341	0.212203		309	0.055791	0.049965	0.050644	0.04583	0.039386	0.051339	0.077853	0.047435	0.044653	0.032905	0.041507	0.035526
309.001	1.26703	0.695004	0.323268	0.205142	1.26819	0.698155	0.332399	0.210649		309.2	0.055791	0.049965	0.050644	0.04583	0.039386	0.051339	0.074925	0.052178	0.055099	0.039614	0.030083	0.033834
309.201	1.26691	0.694936	0.323236	0.205122	1.26821	0.697051	0.331639	0.210151		309.4	0.055791	0.049965	0.050644	0.04583	0.039386	0.051339	0.073579	0.05448	0.058462	0.032963	0.035143	0.031343
309.401	1.26679	0.694868	0.323205	0.205102	1.26927	0.698086	0.332095	0.210647		309.6	0.055791	0.049964	0.050644	0.04583	0.039386	0.051339	0.073682	0.056766	0.040933	0.039081	0.037551	0.035315
309.601	1.26666	0.6948	0.323173	0.205082	1.27035	0.698822	0.331615	0.211878		309.8	0.055791	0.049964	0.050644	0.04583	0.039386	0.051339	0.062109	0.056033	0.049219	0.031165	0.030062	0.026915
309.801	1.26654	0.694732	0.323141	0.205062	1.27131	0.698505	0.330625	0.211183		310	0.055791	0.049964	0.050644	0.04583	0.039386	0.051339	0.080314	0.054917	0.059438	0.03575	0.035077	0.031706
310.001	1.26641	0.694664	0.32311	0.205042	1.27144	0.697878	0.330615	0.210298		310.2	0.055791	0.049964	0.050644	0.04583	0.039386	0.051339	0.063683	0.054239	0.054486	0.037558	0.036233	0.033725
310.201	1.26629	0.694596	0.323078	0.205022	1.27219	0.69827	0.331293	0.210784		310.4	0.055791	0.049964	0.050644	0.04583	0.039386	0.051339	0.074618	0.060599	0.048369	0.033016	0.030751	0.029498
310.401	1.26616	0.694528	0.323047	0.205002	1.2718	0.697476	0.329901	0.209764		310.6	0.055791	0.049964	0.050644	0.04583	0.039386	0.051339	0.067729	0.055674	0.048255	0.035359	0.027356	0.040593
310.601	1.26604	0.69446	0.323015	0.204982	1.27091	0.69637	0.329274	0.210033		310.8	0.055791	0.049964	0.050644	0.04583	0.039386	0.051339	0.06411	0.058202	0.050931	0.037462	0.032087	0.039913
310.801	1.26592	0.694392	0.322983	0.204962	1.27036	0.695869	0.328457	0.209546		311	0.055791	0.049964	0.050644	0.04583	0.039386	0.051339	0.066801	0.054828	0.052025	0.04188	0.042652	0.043149
311.001	1.26579	0.694324	0.322952	0.204942	1.27054	0.695673	0.327626	0.209725		311.2	0.055791	0.049964	0.050644	0.04583	0.039386	0.051339	0.069049	0.05744	0.054452	0.04268	0.032601	0.035586
311.201	1.26567	0.694256	0.32292	0.204921	1.26905	0.694802	0.326879	0.208566		311.4	0.055791	0.049964	0.050644	0.04583	0.039386	0.051339	0.064107	0.049136	0.052082	0.040268	0.036943	0.045598
311.401	1.26555	0.694188	0.322889	0.204901	1.26759	0.694243	0.327119	0.207674		311.6	0.055791	0.049964	0.050644	0.04583	0.039386	0.051339	0.070778	0.054567	0.050854	0.048191	0.030204	0.029765
311.601	1.26542	0.694121	0.322857	0.204881	1.26736	0.693956	0.327003	0.208554		311.8	0.055791	0.049964	0.050644	0.04583	0.039386	0.051339	0.071322	0.054535	0.044054	0.040165	0.04066	0.03974
311.801	1.2653	0.694053	0.322826	0.204861	1.2677	0.695302	0.327799	0.208561		312	0.055791	0.049964	0.050644	0.04583	0.039386	0.051339	0.069217	0.0579	0.041496	0.037603	0.036282	0.037218
312.001	1.26517	0.693985	0.322794	0.204841	1.26646	0.695495	0.327075	0.208803		312.2	0.055791	0.049964	0.050644	0.04583	0.039386	0.051339	0.078828	0.064194	0.048655	0.043487	0.029442	0.046077
312.201	1.26505	0.693917	0.322762	0.204821	1.26549	0.695506	0.326612	0.208591		312.4	0.055791	0.049964	0.050644	0.04583	0.039386	0.051339	0.080487	0.055974	0.048958	0.038271	0.044085	0.034179
312.401	1.26493	0.693849	0.322731	0.204801	1.26414	0.69387	0.326062	0.208192		312.6	0.055791	0.049964	0.050644	0.04583	0.039386	0.051339	0.074414	0.056705	0.052493	0.02645	0.040809	0.038023
312.601	1.2648	0.693781	0.322699	0.204781	1.26412	0.693575	0.326073	0.208186		312.8	0.055791	0.049964	0.050644	0.04583	0.039386	0.051339	0.070732	0.056418	0.043027	0.032171	0.035181	0.041661
312.801	1.26468	0.693713	0.322668	0.204761	1.2628	0.692256	0.324401	0.208157		313	0.055791	0.049964	0.050644	0.04583	0.039386	0.051339	0.074967	0.058558	0.052258	0.036994	0.032764	0.040569
313.001	1.26456	0.693646	0.322636	0.204741	1.26273	0.691909	0.325008	0.208284		313.2	0.055791	0.049964	0.050644	0.04583	0.039386	0.051339	0.080002	0.055945	0.046842	0.035339	0.036537	0.038778
313.201	1.26443	0.693578	0.322605	0.204721	1.26313	0.691405	0.325919	0.209231		313.4	0.055791	0.049964	0.050644	0.04583	0.039386	0.051339	0.079491	0.053657	0.05722	0.035228	0.038515	0.03707
313.401	1.26431	0.69351	0.322573	0.204701	1.26333	0.691645	0.326505	0.210621		313.6	0.055791	0.049964	0.050644	0.04583	0.039386	0.051339	0.071438	0.057534	0.047029	0.044538	0.044477	0.043033
313.601	1.26419	0.693442	0.322542	0.204681	1.26283	0.690446	0.326199	0.210886		313.8	0.055791	0.049964	0.050644	0.04583	0.039386	0.051339	0.079462	0.057469	0.043737	0.040035	0.031155	0.034081
313.801	1.26406	0.693374	0.32251	0.204661	1.26307	0.69015	0.325961	0.210329		314	0.055791	0.049964	0.050644	0.04583	0.039386	0.051339	0.070058	0.060545	0.045923	0.038774	0.04123	0.034948
314.001	1.26394	0.693307	0.322478	0.204641	1.26214	0.689584	0.325567	0.210648		314.2	0.055791	0.049964	0.050644	0.04583	0.039386	0.051339	0.071521	0.061493	0.053382	0.035849	0.035886	0.043277
314.201	1.26381	0.693239	0.322447	0.204621	1.26195	0.6902	0.324735	0.211379		314.4	0.055791	0.049964	0.050644	0.04583	0.039386	0.051339	0.075386	0.051166	0.047174	0.038738	0.036217	0.036448
314.401	1.26369	0.693171	0.322415	0.204601	1.26272	0.691116	0.325607	0.211411		314.6	0.055791	0.049964	0.050644	0.04583	0.039386	0.051339	0.07923	0.055993	0.055874	0.03643	0.030106	0.037286
314.601	1.26357	0.693103	0.322384	0.204581	1.26185	0.691098	0.325503	0.211101		314.8	0.055791	0.049964	0.050644	0.04583	0.039386	0.051339	0.073358	0.058378	0.06105	0.044369	0.034862	0.034374
314.801	1.26344	0.693035	0.322352	0.204561	1.26209	0.691402	0.325878	0.21127		315	0.055791	0.049964	0.050644	0.04583	0.039386	0.051339	0.071834	0.058575	0.049011	0.042611	0.03286	0.036685
315.001	1.26332	0.692968	0.322321	0.204541	1.26093	0.691209	0.325441	0.210918		315.2	0.055791	0.049964	0.050644	0.04583	0.039386	0.051339	0.077808	0.056429	0.03984	0.039192	0.035234	0.026936
315.201	1.2632	0.6929	0.322289	0.204521	1.25975	0.691085	0.325638	0.209623		315.4	0.055791	0.049964	0.050644	0.04583	0.039386	0.051339	0.072626	0.059639	0.055898	0.043148	0.040398	0.039997
315.401	1.26307	0.692832	0.322258	0.204501	1.25904	0.691941	0.326665	0.20901		315.6	0.055791	0.049964	0.050644	0.04583	0.039386	0.051339	0.076181	0.057568	0.049044	0.04343	0.032138	0.040516
315.601	1.26295	0.692764	0.322226	0.204481	1.25882	0.692733	0.3267	0.208991		315.8	0.055791	0.049964	0.050644	0.04583	0.039386	0.051339	0.068605	0.056399	0.052259	0.038379	0.035847	0.032459
315.801	1.26283	0.692697	0.322195	0.204461	1.25869	0.693596	0.327408	0.208037		316	0.055791	0.049964	0.050644	0.04583	0.039386	0.051339	0.074139	0.055678	0.043968	0.036499	0.035679	0.037498
316.001	1.2627	0.692629	0.322163	0.204441	1.25727	0.69302	0.327261	0.208539		316.2	0.055791	0.049964	0.050644	0.04583	0.039386	0.051339	0.073924	0.056104	0.047616	0.038201	0.036294	0.037139
316.201	1.26258	0.692561	0.322132	0.204421	1.25676	0.691814	0.327112	0.207667		316.4	0.055791	0.049964	0.050644	0.04583	0.039386	0.051339	0.078767	0.065004	0.048822	0.042098	0.03175	0.035078
316.401	1.26246	0.692493	0.3221	0.204401	1.25624	0.690517	0.326298	0.207162		316.6	0.055791	0.049964	0.050644	0.04583	0.039386	0.051339	0.075649	0.054585	0.05129	0.041346	0.033165	0.038968
316.601	1.26233	0.692426	0.322069	0.204381	1.25656	0.690287	0.326025	0.206509		316.8	0.055791	0.049964	0.050644	0.04583	0.039386	0.051339	0.061279	0.057139	0.057338	0.039532	0.038663	0.040757
316.801	1.26221	0.692358	0.322037	0.204361	1.25747	0.690227	0.326173	0.206858		317	0.055791	0.049964	0.050644	0.04583	0.039386	0.051339	0.078312	0.061425	0.055982	0.037009	0.034141	0.042353
317.001	1.26209	0.69229	0.322006	0.204341	1.25725	0.690385	0.326645	0.207266		317.2	0.055791	0.049964	0.050644	0.04583	0.039386	0.051339	0.07298	0.060319	0.054083	0.041561	0.025785	0.04558
317.201	1.26196	0.692223	0.321974	0.204321	1.25692	0.690254	0.326109	0.206564		317.4	0.055791	0.049964	0.050644	0.04583	0.039386	0.051339	0.069087	0.054649	0.049964	0.037729	0.031043	0.036909
317.401	1.26184	0.692155	0.321943	0.204301	1.25657	0.689978	0.325086	0.206501		317.6	0.055791	0.049964	0.050644	0.04583	0.039386	0.051339	0.074878	0.050358	0.04922	0.034284	0.021375	0.037867
317.601	1.26172	0.692087	0.321911	0.204281	1.25646	0.690679	0.324062	0.206106		317.8	0.055791	0.049964	0.050644	0.04583	0.039386	0.051339	0.068685	0.059045	0.049105	0.044583	0.035386	0.03356
317.801	1.26159	0.69202	0.32188	0.204261	1.25695	0.690176	0.322368	0.205866		318	0.055791	0.049964	0.050644	0.04583	0.039386	0.051339	0.075617	0.057523	0.04771	0.040534	0.044762	0.028804
318.001	1.26147	0.691952	0.321848	0.204241	1.2566	0.689498	0.321172	0.20529		318.2	0.055791	0.049964	0.050644	0.04583	0.039386	0.051339	0.074792	0.050789	0.052482	0.033455	0.046661	0.043433
318.201	1.26135	0.691884	0.321817	0.204221	1.25738	0.6907	0.321771	0.205374		318.4	0.055791	0.049964	0.050644	0.04583	0.039386	0.051339	0.07193	0.058601	0.054138	0.041327	0.03594	0.040288
318.401	1.26122	0.691817	0.321785	0.204201	1.25737	0.69091	0.322831	0.205599		318.6	0.055791	0.049964	0.050644	0.04583	0.039386	0.051339	0.069412	0.05756	0.050089	0.041908	0.045003	0.04529
318.601	1.2611	0.691749	0.321754	0.204181	1.25685	0.689814	0.322682	0.205237		318.8	0.055791	0.049964	0.050644	0.04583	0.039386	0.051339	0.071719	0.057431	0.05738	0.039435	0.044473	0.033231
318.801	1.26098	0.691681	0.321723	0.204161	1.25783	0.690613	0.323847	0.206585		319	0.055791	0.049964	0.050644	0.04583	0.039386	0.051339	0.072885	0.064659	0.053917	0.044373	0.037505	0.044514
319.001	1.26085	0.691614	0.321691	0.204141	1.25708	0.690749	0.323327	0.205772		319.2	0.055791	0.049964	0.050644	0.04583	0.039386	0.051339	0.070889	0.054022	0.054091	0.034826	0.02851	0.043495
319.201	1.26073	0.691546	0.32166	0.204121	1.25738	0.690472	0.323951	0.205792		319.4	0.055791	0.049964	0.050644	0.04583	0.039386	0.051339	0.073952	0.056842	0.053614	0.045472	0.03812	0.034698
319.401	1.26061	0.691478	0.321628	0.204102	1.25786	0.691199	0.324391	0.206808		319.6	0.055791	0.049964	0.050644	0.04583	0.039386	0.051339	0.076394	0.060712	0.053706	0.035321	0.035311	0.036008
319.601	1.26048	0.691411	0.321597	0.204082	1.25755	0.690252	0.324194	0.20686		319.8	0.055791	0.049964	0.050644	0.04583	0.039386	0.051339	0.074928	0.064917	0.053307	0.041408	0.03557	0.036226
319.801	1.26036	0.691343	0.321565	0.204062	1.25749	0.689133	0.325078	0.207642		320	0.055791	0.049964	0.050644	0.04583	0.039386	0.051339	0.066396	0.067589	0.047349	0.033047	0.038346	0.038674
320.001	1.26024	0.691276	0.321534	0.204042	1.25731	0.687629	0.32484	0.207123		320.2	0.055791	0.049964	0.050644	0.04583	0.039386	0.051339	0.066216	0.057995	0.055463	0.030546	0.035321	0.03757
320.201	1.26011	0.691208	0.321502	0.204022	1.25848	0.686946	0.325028	0.207706		320.4	0.055791	0.049964	0.050644	0.04583	0.039386	0.051339	0.07432	0.054279	0.047129	0.036637	0.04094	0.036679
320.401	1.25999	0.69114	0.321471	0.204002	1.25954	0.687358	0.325409	0.208524		320.6	0.055791	0.049964	0.050644	0.04583	0.039386	0.051339	0.073001	0.059426	0.059506	0.032034	0.035554	0.046041
320.601	1.25987	0.691073	0.321439	0.203982	1.26035	0.687097	0.324572	0.207709		320.8	0.055791	0.049964	0.050644	0.04583	0.039386	0.051339	0.077954	0.052541	0.055268	0.036484	0.03549	0.028532
320.801	1.25974	0.691005	0.321408	0.203962	1.26115	0.68798	0.324976	0.208392		321	0.055791	0.049964	0.050644	0.04583	0.039386	0.051339	0.073807	0.062807	0.052847	0.041684	0.030935	0.039591
321.001	1.25962	0.690938	0.321377	0.203942	1.26014	0.687266	0.323506	0.208403		321.2	0.055791	0.049964	0.050644	0.04583	0.039386	0.051339	0.074182	0.056846	0.054821	0.045095	0.042517	0.035862
321.201	1.2595	0.69087	0.321345	0.203922	1.25898	0.686512	0.322509	0.207465		321.4	0.055791	0.049964	0.050644	0.04583	0.039386	0.051339	0.070145	0.054285	0.054618	0.046842	0.041155	0.041411
321.401	1.25937	0.690803	0.321314	0.203902	1.258	0.685423	0.321132	0.20622		321.6	0.055791	0.049964	0.050644	0.04583	0.039386	0.051339	0.068342	0.061926	0.045438	0.033981	0.03766	0.043139
321.601	1.25925	0.690735	0.321282	0.203882	1.25698	0.684787	0.31935	0.204936		321.8	0.055791	0.049964	0.050644	0.04583	0.039386	0.051339	0.074528	0.061362	0.056922	0.043514	0.043132	0.044724
321.801	1.25913	0.690667	0.321251	0.203862	1.2557	0.682679	0.317797	0.203094		322	0.055791	0.049964	0.050644	0.04583	0.039386	0.051339	0.069352	0.058476	0.057417	0.032922	0.038086	0.031585
322.001	1.259	0.6906	0.32122	0.203842	1.25455	0.682205	0.318973	0.201966		322.2	0.055791	0.049964	0.050644	0.04583	0.039386	0.051339	0.078308	0.054399	0.052002	0.045389	0.040599	0.034387
322.201	1.25888	0.690532	0.321188	0.203822	1.25283	0.682238	0.319074	0.201657		322.4	0.055791	0.049964	0.050644	0.04583	0.039386	0.051339	0.075414	0.05718	0.05375	0.040053	0.043922	0.043517
322.401	1.25876	0.690465	0.321157	0.203802	1.25171	0.68158	0.319134	0.201146		322.6	0.055791	0.049964	0.050644	0.04583	0.039386	0.051339	0.076041	0.062868	0.052541	0.037507	0.02934	0.041841
322.601	1.25863	0.690397	0.321125	0.203782	1.25205	0.681957	0.3198	0.200855		322.8	0.055791	0.049964	0.050644	0.04583	0.039386	0.051339	0.068751	0.060978	0.048176	0.04614	0.041156	0.037816
322.801	1.25851	0.69033	0.321094	0.203762	1.25152	0.682158	0.319563	0.200785		323	0.055791	0.049964	0.050644	0.04583	0.039386	0.051339	0.0701	0.059349	0.047307	0.046647	0.036105	0.039636
323.001	1.25839	0.690262	0.321063	0.203743	1.25083	0.681744	0.318457	0.200079		323.2	0.055791	0.049964	0.050644	0.04583	0.039386	0.051339	0.06812	0.053371	0.047972	0.041612	0.036987	0.046312
323.201	1.25827	0.690195	0.321031	0.203723	1.25049	0.682351	0.319087	0.200502		323.4	0.055791	0.049964	0.050644	0.04583	0.039386	0.051339	0.080285	0.065741	0.054292	0.037739	0.047049	0.0451
323.401	1.25814	0.690127	0.321	0.203703	1.25011	0.683053	0.319521	0.201479		323.6	0.055791	0.049964	0.050644	0.04583	0.039386	0.051339	0.073372	0.056619	0.05732	0.046736	0.044611	0.03726
323.601	1.25802	0.69006	0.320968	0.203683	1.24978	0.683504	0.320478	0.201012		323.8	0.055791	0.049964	0.050644	0.04583	0.039386	0.051339	0.073174	0.052384	0.049053	0.048107	0.041661	0.035168
323.801	1.2579	0.689992	0.320937	0.203663	1.25107	0.684129	0.322086	0.201641		324	0.055791	0.049964	0.050644	0.04583	0.039386	0.051339	0.075392	0.057462	0.054133	0.030185	0.045353	0.043696
324.001	1.25777	0.689925	0.320906	0.203643	1.25163	0.684733	0.322155	0.202024		324.2	0.055791	0.049964	0.050644	0.04583	0.039386	0.051339	0.075773	0.06572	0.055418	0.037839	0.041439	0.033962
324.201	1.25765	0.689857	0.320874	0.203623	1.2528	0.685908	0.322558	0.203549		324.4	0.055791	0.049964	0.050644	0.04583	0.039386	0.051339	0.072414	0.056878	0.055332	0.043513	0.040018	0.039408
324.401	1.25753	0.68979	0.320843	0.203603	1.25274	0.686346	0.32194	0.203285		324.6	0.055791	0.049964	0.050644	0.04583	0.039386	0.051339	0.069425	0.060828	0.05454	0.036206	0.041595	0.037307
324.601	1.25741	0.689723	0.320811	0.203583	1.25255	0.684712	0.31997	0.202149		324.8	0.055791	0.049964	0.050644	0.04583	0.039386	0.051339	0.074771	0.06124	0.059869	0.039577	0.039246	0.04261
324.801	1.25728	0.689655	0.32078	0.203563	1.25189	0.684571	0.320083	0.203256		325	0.055791	0.049964	0.050644	0.04583	0.039386	0.051339	0.073355	0.06093	0.055736	0.045124	0.034933	0.043802
325.001	1.25716	0.689588	0.320749	0.203543	1.25145	0.685083	0.320108	0.204236		325.2	0.055791	0.049964	0.050644	0.04583	0.039386	0.051339	0.077596	0.055461	0.045515	0.045057	0.04156	0.048238
325.201	1.25704	0.68952	0.320717	0.203524	1.25061	0.685531	0.319794	0.203976		325.4	0.055791	0.049964	0.050644	0.04583	0.039386	0.051339	0.074207	0.055863	0.054601	0.043953	0.035902	0.047032
325.401	1.25691	0.689453	0.320686	0.203504	1.25063	0.685268	0.31913	0.203558		325.6	0.055791	0.049964	0.050644	0.04583	0.039386	0.051339	0.068937	0.060301	0.057937	0.044845	0.04051	0.03942
325.601	1.25679	0.689385	0.320655	0.203484	1.2509	0.685268	0.319314	0.203991		325.8	0.055791	0.049964	0.050644	0.04583	0.039386	0.051339	0.078316	0.051167	0.055023	0.042745	0.03361	0.043524
325.801	1.25667	0.689318	0.320623	0.203464	1.25053	0.684945	0.319442	0.203606		326	0.055791	0.049964	0.050644	0.04583	0.039386	0.051339	0.07738	0.058995	0.05648	0.042876	0.039251	0.0447
326.001	1.25654	0.689251	0.320592	0.203444	1.25062	0.685463	0.319859	0.204151		326.2	0.055791	0.049964	0.050644	0.04583	0.039386	0.051339	0.070147	0.062836	0.055493	0.044813	0.043066	0.028115
326.201	1.25642	0.689183	0.320561	0.203424	1.25029	0.685301	0.319488	0.204737		326.4	0.055791	0.049964	0.050644	0.04583	0.039386	0.051339	0.079589	0.059098	0.053165	0.041714	0.030819	0.040481
326.401	1.2563	0.689116	0.320529	0.203404	1.25127	0.685599	0.320342	0.205146		326.6	0.055791	0.049964	0.050644	0.04583	0.039386	0.051339	0.075118	0.058698	0.058433	0.039079	0.031292	0.049337
326.601	1.25618	0.689048	0.320498	0.203384	1.25038	0.685189	0.319991	0.204402		326.8	0.055791	0.049964	0.050644	0.04583	0.039386	0.051339	0.074559	0.067708	0.049041	0.036737	0.039989	0.047707
326.801	1.25605	0.688981	0.320467	0.203364	1.25033	0.684824	0.318967	0.20463		327	0.055791	0.049964	0.050644	0.04583	0.039386	0.051339	0.068368	0.055519	0.055585	0.042935	0.043705	0.037939
327.001	1.25593	0.688914	0.320435	0.203344	1.24988	0.685201	0.318636	0.20441		327.2	0.055791	0.049964	0.050644	0.04583	0.039386	0.051339	0.075846	0.052364	0.057323	0.034769	0.040978	0.043292
327.201	1.25581	0.688846	0.320404	0.203325	1.24921	0.686794	0.319481	0.204519		327.4	0.055791	0.049964	0.050644	0.04583	0.039386	0.051339	0.06185	0.056138	0.053461	0.038461	0.04185	0.045451
327.401	1.25568	0.688779	0.320373	0.203305	1.24915	0.68729	0.320256	0.204856		327.6	0.055791	0.049964	0.050644	0.04583	0.039386	0.051339	0.073187	0.060015	0.053819	0.041355	0.035058	0.038876
327.601	1.25556	0.688712	0.320341	0.203285	1.24928	0.68837	0.31997	0.203578		327.8	0.055791	0.049964	0.050644	0.04583	0.039386	0.051339	0.078682	0.054398	0.054592	0.044641	0.046421	0.040879
327.801	1.25544	0.688644	0.32031	0.203265	1.24955	0.688344	0.320362	0.203232		328	0.055791	0.049964	0.050644	0.04583	0.039386	0.051339	0.081829	0.056284	0.05761	0.042613	0.044172	0.033409
328.001	1.25532	0.688577	0.320279	0.203245	1.24801	0.686853	0.319099	0.202671		328.2	0.055791	0.049964	0.050644	0.04583	0.039386	0.051339	0.081743	0.051077	0.052835	0.043043	0.043492	0.045272
328.201	1.25519	0.68851	0.320247	0.203225	1.24761	0.686175	0.318688	0.202025		328.4	0.055791	0.049964	0.050644	0.04583	0.039386	0.051339	0.076958	0.059346	0.055172	0.041349	0.042233	0.036025
328.401	1.25507	0.688442	0.320216	0.203205	1.24587	0.684356	0.317738	0.200776		328.6	0.055791	0.049964	0.050644	0.04583	0.039386	0.051339	0.071446	0.05695	0.047429	0.038575	0.037275	0.041314
328.601	1.25495	0.688375	0.320185	0.203185	1.24457	0.682577	0.317194	0.199832		328.8	0.055791	0.049964	0.050644	0.04583	0.039386	0.051339	0.073181	0.055056	0.05002	0.041972	0.036415	0.047102
328.801	1.25483	0.688308	0.320153	0.203166	1.24386	0.683244	0.317887	0.200847		329	0.055791	0.049964	0.050644	0.04583	0.039386	0.051339	0.085644	0.054199	0.054241	0.042003	0.046116	0.046966
329.001	1.2547	0.68824	0.320122	0.203146	1.24358	0.683277	0.317225	0.200758		329.2	0.055791	0.049964	0.050644	0.04583	0.039386	0.051339	0.064099	0.06002	0.056534	0.041842	0.043691	0.045221
329.201	1.25458	0.688173	0.320091	0.203126	1.24231	0.682275	0.316407	0.199946		329.4	0.055791	0.049964	0.050644	0.04583	0.039386	0.051339	0.074576	0.061127	0.058629	0.039904	0.037311	0.0428
329.401	1.25446	0.688106	0.320059	0.203106	1.24199	0.681302	0.315907	0.200073		329.6	0.055791	0.049964	0.050644	0.04583	0.039386	0.051339	0.073448	0.060991	0.055649	0.041677	0.037908	0.050284
329.601	1.25433	0.688038	0.320028	0.203086	1.24131	0.680591	0.315868	0.200495		329.8	0.055791	0.049964	0.050644	0.04583	0.039386	0.051339	0.089703	0.063036	0.047058	0.042741	0.044512	0.036143
329.801	1.25421	0.687971	0.319997	0.203066	1.24116	0.679898	0.315885	0.200625		330	0.055791	0.049964	0.050644	0.04583	0.039386	0.051339	0.082036	0.058313	0.058518	0.035591	0.04248	0.045744
330.001	1.25409	0.687904	0.319966	0.203046	1.24092	0.679373	0.315678	0.200527		330.2	0.055791	0.049964	0.050644	0.04583	0.039386	0.051339	0.076626	0.058354	0.06216	0.0419	0.043323	0.04672
330.201	1.25397	0.687837	0.319934	0.203027	1.24114	0.678212	0.315839	0.200875		330.4	0.055791	0.049964	0.050644	0.04583	0.039386	0.051339	0.081448	0.064686	0.059093	0.03943	0.048235	0.038082
330.401	1.25384	0.687769	0.319903	0.203007	1.24158	0.678576	0.315732	0.200826		330.6	0.055791	0.049964	0.050644	0.04583	0.039386	0.051339	0.074114	0.052792	0.052369	0.042649	0.042479	0.045784
330.601	1.25372	0.687702	0.319872	0.202987	1.24006	0.678011	0.3147	0.199851		330.8	0.055791	0.049964	0.050644	0.04583	0.039386	0.051339	0.075517	0.058345	0.051252	0.039113	0.039808	0.044501
330.801	1.2536	0.687635	0.31984	0.202967	1.24002	0.678593	0.314555	0.201224		331	0.055791	0.049964	0.050644	0.04583	0.039386	0.051339	0.075334	0.055936	0.059192	0.042285	0.039986	0.04667
331.001	1.25348	0.687568	0.319809	0.202947	1.23965	0.679076	0.314776	0.201073		331.2	0.055791	0.049964	0.050644	0.04583	0.039386	0.051339	0.068951	0.059844	0.05828	0.04314	0.039256	0.043042
331.201	1.25335	0.6875	0.319778	0.202927	1.24017	0.681393	0.316009	0.201894		331.4	0.055791	0.049964	0.050644	0.04583	0.039386	0.051339	0.081939	0.063093	0.056013	0.039175	0.038247	0.040808
331.401	1.25323	0.687433	0.319747	0.202907	1.24014	0.681335	0.316077	0.202136		331.6	0.055791	0.049964	0.050644	0.04583	0.039386	0.051339	0.077486	0.058006	0.057844	0.036951	0.03705	0.04345
331.601	1.25311	0.687366	0.319715	0.202888	1.2398	0.681982	0.315561	0.202109		331.8	0.055791	0.049964	0.050644	0.04583	0.039386	0.051339	0.071001	0.06375	0.053924	0.044933	0.034834	0.040402
331.801	1.25299	0.687299	0.319684	0.202868	1.23999	0.681421	0.315431	0.20288		332	0.055791	0.049964	0.050644	0.04583	0.039386	0.051339	0.081589	0.060975	0.053215	0.038344	0.042676	0.037869
332.001	1.25286	0.687231	0.319653	0.202848	1.23997	0.68126	0.315426	0.20289		332.2	0.055791	0.049964	0.050644	0.04583	0.039386	0.051339	0.078116	0.059048	0.054874	0.040447	0.03914	0.044135
332.201	1.25274	0.687164	0.319622	0.202828	1.24114	0.681826	0.31592	0.203193		332.4	0.055791	0.049964	0.050644	0.04583	0.039386	0.051339	0.076736	0.056579	0.061553	0.045364	0.043686	0.048115
332.401	1.25262	0.687097	0.31959	0.202808	1.23958	0.681111	0.315723	0.201646		332.6	0.055791	0.049964	0.050644	0.04583	0.039386	0.051339	0.080242	0.049959	0.051196	0.038538	0.037755	0.038643
332.601	1.2525	0.68703	0.319559	0.202788	1.23947	0.68144	0.315889	0.201277		332.8	0.055791	0.049964	0.050644	0.04583	0.039386	0.051339	0.070051	0.06422	0.06169	0.041034	0.036479	0.043464
332.801	1.25237	0.686963	0.319528	0.202769	1.23936	0.681162	0.315753	0.20085		333	0.055791	0.049964	0.050644	0.04583	0.039386	0.051339	0.081161	0.059833	0.055728	0.045011	0.041887	0.040886
333.001	1.25225	0.686896	0.319497	0.202749	1.23874	0.68028	0.314619	0.199701		333.2	0.055791	0.049964	0.050644	0.04583	0.039386	0.051339	0.073318	0.06971	0.051191	0.039706	0.048765	0.041277
333.201	1.25213	0.686828	0.319465	0.202729	1.23757	0.679555	0.314834	0.198804		333.4	0.055791	0.049964	0.050644	0.04583	0.039386	0.051339	0.078773	0.0573	0.044597	0.043453	0.044946	0.044423
333.401	1.25201	0.686761	0.319434	0.202709	1.23751	0.678242	0.314278	0.198133		333.6	0.055791	0.049964	0.050644	0.04583	0.039386	0.051339	0.07911	0.062956	0.049496	0.044997	0.046551	0.033773
333.601	1.25188	0.686694	0.319403	0.202689	1.23666	0.677127	0.314469	0.197411		333.8	0.055791	0.049964	0.050644	0.04583	0.039386	0.051339	0.081588	0.058723	0.056783	0.042751	0.040795	0.041602
333.801	1.25176	0.686627	0.319372	0.202669	1.2375	0.677427	0.314421	0.196679		334	0.055791	0.049964	0.050644	0.04583	0.039386	0.051339	0.078709	0.057276	0.063276	0.045355	0.037718	0.045966
334.001	1.25164	0.68656	0.31934	0.20265	1.23841	0.677946	0.314062	0.196646		334.2	0.055791	0.049964	0.050644	0.04583	0.039386	0.051339	0.071083	0.060798	0.055308	0.044351	0.046238	0.05207
334.201	1.25152	0.686493	0.319309	0.20263	1.23854	0.677785	0.313315	0.196792		334.4	0.055791	0.049964	0.050644	0.04583	0.039386	0.051339	0.076678	0.054871	0.054615	0.047083	0.031771	0.042643
334.401	1.25139	0.686425	0.319278	0.20261	1.23784	0.678563	0.313273	0.196961		334.6	0.055791	0.049964	0.050644	0.04583	0.039386	0.051339	0.080784	0.058613	0.060912	0.039559	0.048869	0.043659
334.601	1.25127	0.686358	0.319247	0.20259	1.23693	0.679112	0.31312	0.197173		334.8	0.055791	0.049964	0.050644	0.04583	0.039386	0.051339	0.079562	0.072519	0.05238	0.0454	0.050577	0.053255
334.801	1.25115	0.686291	0.319215	0.20257	1.23729	0.680326	0.314255	0.199872		335	0.055791	0.049964	0.050644	0.04583	0.039386	0.051339	0.074321	0.069956	0.054407	0.036143	0.042139	0.048925
335.001	1.25103	0.686224	0.319184	0.202551	1.23746	0.681265	0.314803	0.200465		335.2	0.055791	0.049964	0.050644	0.04583	0.039386	0.051339	0.083072	0.060921	0.052439	0.041517	0.042931	0.039416
335.201	1.2509	0.686157	0.319153	0.202531	1.23723	0.681472	0.314805	0.201006		335.4	0.055791	0.049964	0.050644	0.04583	0.039386	0.051339	0.070279	0.064426	0.061902	0.042833	0.044687	0.045733
335.401	1.25078	0.68609	0.319122	0.202511	1.23637	0.680044	0.314171	0.201948		335.6	0.055791	0.049964	0.050644	0.04583	0.039386	0.051339	0.079091	0.061205	0.057247	0.040989	0.038	0.04675
335.601	1.25066	0.686023	0.319091	0.202491	1.23584	0.67969	0.313616	0.201671		335.8	0.055791	0.049964	0.050644	0.04583	0.039386	0.051339	0.070418	0.059807	0.056129	0.047266	0.037132	0.037487
335.801	1.25054	0.685956	0.319059	0.202471	1.23636	0.680382	0.31346	0.201972		336	0.055791	0.049964	0.050644	0.04583	0.039386	0.051339	0.070219	0.061607	0.061062	0.044022	0.038769	0.043084
336.001	1.25042	0.685889	0.319028	0.202452	1.23598	0.680214	0.313254	0.201733		336.2	0.055791	0.049964	0.050644	0.04583	0.039386	0.051339	0.075756	0.062176	0.0577	0.03782	0.029391	0.049962
336.201	1.25029	0.685822	0.318997	0.202432	1.23539	0.679793	0.31235	0.200905		336.4	0.055791	0.049964	0.050644	0.04583	0.039386	0.051339	0.077314	0.064025	0.046957	0.04454	0.047365	0.042357
336.401	1.25017	0.685755	0.318966	0.202412	1.23273	0.678546	0.311693	0.199293		336.6	0.055791	0.049964	0.050644	0.04583	0.039386	0.051339	0.076579	0.058366	0.062501	0.052595	0.047934	0.041675
336.601	1.25005	0.685688	0.318935	0.202392	1.23214	0.678182	0.310584	0.199231		336.8	0.055791	0.049964	0.050644	0.04583	0.039386	0.051339	0.077944	0.065222	0.068101	0.042506	0.036929	0.036838
336.801	1.24993	0.68562	0.318903	0.202372	1.23105	0.676931	0.310427	0.198156		337	0.055791	0.049964	0.050644	0.04583	0.039386	0.051339	0.087174	0.064044	0.054472	0.048438	0.050021	0.049901
337.001	1.2498	0.685553	0.318872	0.202353	1.23061	0.676526	0.310291	0.197609		337.2	0.055791	0.049964	0.050644	0.04583	0.039385	0.051339	0.079613	0.062642	0.057608	0.04913	0.040316	0.043686
337.201	1.24968	0.685486	0.318841	0.202333	1.23037	0.675087	0.309555	0.19694		337.4	0.055791	0.049964	0.050644	0.04583	0.039385	0.051339	0.078934	0.059378	0.057641	0.045127	0.04095	0.040119
337.401	1.24956	0.685419	0.31881	0.202313	1.23079	0.674339	0.308996	0.195387		337.6	0.055791	0.049964	0.050644	0.04583	0.039385	0.051339	0.081889	0.069585	0.060729	0.041415	0.039896	0.04329
337.601	1.24944	0.685352	0.318779	0.202293	1.23079	0.674684	0.308824	0.195336		337.8	0.055791	0.049964	0.050644	0.04583	0.039385	0.051339	0.077677	0.061697	0.057771	0.041242	0.041056	0.047185
337.801	1.24931	0.685285	0.318748	0.202274	1.23282	0.675637	0.30916	0.195279		338	0.055791	0.049964	0.050644	0.04583	0.039385	0.051339	0.074791	0.059925	0.059403	0.048102	0.039612	0.047733
338.001	1.24919	0.685218	0.318716	0.202254	1.23364	0.675158	0.309087	0.195431		338.2	0.055791	0.049964	0.050644	0.04583	0.039385	0.051339	0.075394	0.055909	0.05845	0.043977	0.04883	0.050134
338.201	1.24907	0.685151	0.318685	0.202234	1.23381	0.675664	0.31	0.196106		338.4	0.055791	0.049964	0.050644	0.04583	0.039385	0.051339	0.085682	0.063498	0.058752	0.046082	0.046969	0.040878
338.401	1.24895	0.685084	0.318654	0.202214	1.23391	0.675753	0.310808	0.196902		338.6	0.055791	0.049964	0.050644	0.04583	0.039385	0.051339	0.076687	0.065468	0.061521	0.039551	0.044049	0.049477
338.601	1.24883	0.685017	0.318623	0.202194	1.23413	0.67637	0.312034	0.198451		338.8	0.055791	0.049964	0.050644	0.04583	0.039385	0.051339	0.079479	0.065388	0.062171	0.044018	0.042871	0.045939
338.801	1.2487	0.68495	0.318592	0.202175	1.23403	0.676631	0.311866	0.198926		339	0.055791	0.049964	0.050644	0.04583	0.039385	0.051339	0.082267	0.060378	0.052259	0.047262	0.040901	0.050893
339.001	1.24858	0.684883	0.318561	0.202155	1.2339	0.676083	0.311228	0.197836		339.2	0.055791	0.049964	0.050644	0.04583	0.039385	0.051339	0.080348	0.072609	0.058969	0.03814	0.037789	0.045807
339.201	1.24846	0.684816	0.318529	0.202135	1.23456	0.675294	0.311453	0.198755		339.4	0.055791	0.049964	0.050644	0.04583	0.039385	0.051339	0.075195	0.064919	0.052191	0.041528	0.045434	0.043236
339.401	1.24834	0.684749	0.318498	0.202115	1.23474	0.675086	0.311587	0.199083		339.6	0.055791	0.049964	0.050644	0.04583	0.039385	0.051339	0.079025	0.061156	0.050429	0.046477	0.041625	0.043057
339.601	1.24822	0.684682	0.318467	0.202096	1.23584	0.675705	0.313014	0.199073		339.8	0.055791	0.049964	0.050644	0.04583	0.039385	0.051339	0.083784	0.069613	0.052773	0.036863	0.036116	0.040821
339.801	1.24809	0.684615	0.318436	0.202076	1.23557	0.676646	0.312823	0.199317		340	0.055791	0.049964	0.050644	0.04583	0.039385	0.051339	0.077346	0.054703	0.055757	0.044902	0.04167	0.050121
340.001	1.24797	0.684549	0.318405	0.202056	1.23497	0.676371	0.312681	0.199616		340.2	0.055791	0.049964	0.050644	0.045829	0.039385	0.051339	0.071037	0.066091	0.066718	0.048172	0.036375	0.042463
340.201	1.24785	0.684482	0.318374	0.202036	1.23371	0.676348	0.312381	0.198469		340.4	0.055791	0.049964	0.050644	0.045829	0.039385	0.051339	0.072327	0.063685	0.057805	0.045849	0.04254	0.038232
340.401	1.24773	0.684415	0.318343	0.202017	1.23266	0.675509	0.311486	0.19822		340.6	0.055791	0.049964	0.050644	0.045829	0.039385	0.051339	0.075101	0.069569	0.050891	0.045085	0.039914	0.047678
340.601	1.24761	0.684348	0.318311	0.201997	1.23272	0.676395	0.311494	0.198705		340.8	0.055791	0.049964	0.050644	0.045829	0.039385	0.051339	0.07579	0.06434	0.057381	0.046323	0.033011	0.046656
340.801	1.24748	0.684281	0.31828	0.201977	1.23193	0.675842	0.312229	0.198274		341	0.055791	0.049964	0.050644	0.045829	0.039385	0.051339	0.07824	0.058063	0.05888	0.036743	0.047147	0.038814
341.001	1.24736	0.684214	0.318249	0.201957	1.23187	0.675157	0.312121	0.198217		341.2	0.055791	0.049964	0.050644	0.045829	0.039385	0.051339	0.072077	0.058244	0.052602	0.052858	0.046639	0.037934
341.201	1.24724	0.684147	0.318218	0.201938	1.23149	0.674863	0.311185	0.198073		341.4	0.055791	0.049964	0.050644	0.045829	0.039385	0.051339	0.073941	0.061219	0.060283	0.035624	0.044019	0.049119
341.401	1.24712	0.68408	0.318187	0.201918	1.2313	0.67519	0.311251	0.19724		341.6	0.055791	0.049964	0.050644	0.045829	0.039385	0.051339	0.080254	0.060338	0.054758	0.049838	0.048923	0.044551
341.601	1.247	0.684013	0.318156	0.201898	1.2301	0.674874	0.312002	0.198467		341.8	0.055791	0.049964	0.050644	0.045829	0.039385	0.051339	0.071812	0.058747	0.051532	0.044648	0.043778	0.053363
341.801	1.24687	0.683946	0.318125	0.201878	1.22969	0.674555	0.312374	0.198028		342	0.055791	0.049964	0.050644	0.045829	0.039385	0.051339	0.076864	0.0616	0.053379	0.04162	0.038179	0.04581
342.001	1.24675	0.683879	0.318094	0.201859	1.22849	0.673835	0.312377	0.197772		342.2	0.055791	0.049964	0.050644	0.045829	0.039385	0.051339	0.083442	0.060133	0.051205	0.045269	0.044687	0.045605
342.201	1.24663	0.683813	0.318063	0.201839	1.2289	0.674951	0.313168	0.198976		342.4	0.055791	0.049964	0.050644	0.045829	0.039385	0.051339	0.069557	0.05463	0.05889	0.04619	0.038479	0.047598
342.401	1.24651	0.683746	0.318031	0.201819	1.22851	0.674259	0.313088	0.198497		342.6	0.055791	0.049964	0.050644	0.045829	0.039385	0.051339	0.080461	0.062687	0.058262	0.042232	0.048144	0.040246
342.601	1.24639	0.683679	0.318	0.201799	1.22808	0.674567	0.313022	0.198796		342.8	0.055791	0.049964	0.050644	0.045829	0.039385	0.051339	0.071689	0.059523	0.062857	0.044561	0.04646	0.045394
342.801	1.24626	0.683612	0.317969	0.20178	1.2289	0.674948	0.313057	0.198254		343	0.05579	0.049964	0.050644	0.045829	0.039385	0.051339	0.07567	0.070941	0.059918	0.041052	0.046333	0.044388
343.001	1.24614	0.683545	0.317938	0.20176	1.2292	0.674295	0.313112	0.198536		343.2	0.05579	0.049964	0.050644	0.045829	0.039385	0.051339	0.072813	0.06045	0.049966	0.030868	0.0481	0.04789
343.201	1.24602	0.683478	0.317907	0.20174	1.23002	0.673891	0.313443	0.198332		343.4	0.05579	0.049964	0.050644	0.045829	0.039385	0.051339	0.076534	0.066748	0.062368	0.042488	0.049651	0.043461
343.401	1.2459	0.683411	0.317876	0.20172	1.23171	0.675143	0.313954	0.198258		343.6	0.05579	0.049964	0.050644	0.045829	0.039385	0.051339	0.082315	0.059066	0.06205	0.049988	0.042663	0.040264
343.601	1.24578	0.683345	0.317845	0.201701	1.23308	0.675076	0.314725	0.197989		343.8	0.05579	0.049964	0.050644	0.045829	0.039385	0.051339	0.082408	0.063578	0.060649	0.050269	0.046042	0.048353
343.801	1.24566	0.683278	0.317814	0.201681	1.23309	0.675506	0.313134	0.197183		344	0.05579	0.049964	0.050644	0.045829	0.039385	0.051339	0.083291	0.065538	0.060081	0.04478	0.045817	0.042032
344.001	1.24553	0.683211	0.317783	0.201661	1.23445	0.675296	0.313149	0.19729		344.2	0.05579	0.049964	0.050644	0.045829	0.039385	0.051339	0.078523	0.066937	0.06258	0.044744	0.045773	0.048061
344.201	1.24541	0.683144	0.317752	0.201642	1.23541	0.675243	0.313136	0.196096		344.4	0.05579	0.049964	0.050644	0.045829	0.039385	0.051339	0.074334	0.060771	0.058982	0.040591	0.054082	0.050604
344.401	1.24529	0.683077	0.317721	0.201622	1.23625	0.675622	0.312136	0.196202		344.6	0.05579	0.049964	0.050644	0.045829	0.039385	0.051339	0.077268	0.059728	0.055493	0.044661	0.04114	0.048915
344.601	1.24517	0.683011	0.31769	0.201602	1.23656	0.675731	0.312839	0.196675		344.8	0.05579	0.049964	0.050644	0.045829	0.039385	0.051339	0.072805	0.063342	0.060197	0.046043	0.040424	0.043526
344.801	1.24505	0.682944	0.317658	0.201582	1.23572	0.675434	0.312797	0.19652		345	0.05579	0.049964	0.050644	0.045829	0.039385	0.051339	0.073457	0.0658	0.056317	0.039331	0.044635	0.050141
345.001	1.24493	0.682877	0.317627	0.201563	1.23515	0.675397	0.31235	0.197028		345.2	0.05579	0.049964	0.050644	0.045829	0.039385	0.051339	0.066927	0.060694	0.06154	0.046043	0.046968	0.042623
345.201	1.2448	0.68281	0.317596	0.201543	1.23402	0.675571	0.31111	0.196301		345.4	0.05579	0.049964	0.050644	0.045829	0.039385	0.051339	0.085834	0.058841	0.061015	0.045887	0.047704	0.048205
345.401	1.24468	0.682743	0.317565	0.201523	1.23295	0.675639	0.311604	0.19637		345.6	0.05579	0.049964	0.050644	0.045829	0.039385	0.051339	0.072767	0.064022	0.061249	0.044132	0.045654	0.051264
345.601	1.24456	0.682677	0.317534	0.201504	1.23117	0.674298	0.31108	0.196673		345.8	0.05579	0.049964	0.050644	0.045829	0.039385	0.051339	0.083442	0.062475	0.062666	0.045597	0.038745	0.043594
345.801	1.24444	0.68261	0.317503	0.201484	1.22992	0.673964	0.309367	0.195427		346	0.05579	0.049964	0.050644	0.045829	0.039385	0.051339	0.069068	0.058762	0.058758	0.042071	0.035695	0.048498
346.001	1.24432	0.682543	0.317472	0.201464	1.22938	0.673451	0.309085	0.195818		346.2	0.05579	0.049964	0.050644	0.045829	0.039385	0.051339	0.079645	0.060319	0.055147	0.047301	0.04357	0.04796
346.201	1.24419	0.682476	0.317441	0.201444	1.22943	0.673836	0.309688	0.196607		346.4	0.05579	0.049964	0.050644	0.045829	0.039385	0.051339	0.081762	0.063445	0.061264	0.033942	0.045161	0.048638
346.401	1.24407	0.68241	0.31741	0.201425	1.22891	0.673032	0.309528	0.196136		346.6	0.05579	0.049964	0.050644	0.045829	0.039385	0.051339	0.076289	0.067885	0.052716	0.041789	0.048791	0.044985
346.601	1.24395	0.682343	0.317379	0.201405	1.22731	0.67243	0.308532	0.196108		346.8	0.05579	0.049964	0.050644	0.045829	0.039385	0.051339	0.075372	0.064446	0.065573	0.043703	0.039499	0.042898
346.801	1.24383	0.682276	0.317348	0.201385	1.22697	0.673186	0.309349	0.1966		347	0.05579	0.049964	0.050644	0.045829	0.039385	0.051339	0.079814	0.058101	0.06255	0.042232	0.050934	0.044466
347.001	1.24371	0.68221	0.317317	0.201366	1.22614	0.672941	0.308678	0.197335		347.2	0.05579	0.049964	0.050644	0.045829	0.039385	0.051339	0.080407	0.064475	0.060879	0.048972	0.042748	0.050715
347.201	1.24359	0.682143	0.317286	0.201346	1.22615	0.672664	0.308681	0.196936		347.4	0.05579	0.049964	0.050644	0.045829	0.039385	0.051339	0.076789	0.063664	0.058569	0.045504	0.043664	0.044221
347.401	1.24347	0.682076	0.317255	0.201326	1.22669	0.672678	0.308814	0.197188		347.6	0.05579	0.049964	0.050644	0.045829	0.039385	0.051339	0.075126	0.059405	0.056306	0.043251	0.039164	0.04879
347.601	1.24334	0.682009	0.317224	0.201307	1.22672	0.672233	0.308517	0.19667		347.8	0.05579	0.049964	0.050644	0.045829	0.039385	0.051339	0.075997	0.064111	0.065467	0.047924	0.043652	0.044995
347.801	1.24322	0.681943	0.317193	0.201287	1.22676	0.671854	0.308556	0.197006		348	0.05579	0.049964	0.050644	0.045829	0.039385	0.051339	0.07571	0.061075	0.060833	0.053939	0.044844	0.050821
348.001	1.2431	0.681876	0.317162	0.201267	1.22711	0.672342	0.3097	0.198289		348.2	0.05579	0.049964	0.050644	0.045829	0.039385	0.051339	0.067608	0.062624	0.065518	0.044885	0.053554	0.040779
348.201	1.24298	0.681809	0.317131	0.201248	1.22703	0.672134	0.31049	0.198292		348.4	0.05579	0.049964	0.050644	0.045829	0.039385	0.051339	0.079598	0.060887	0.061836	0.03763	0.045208	0.041519
348.401	1.24286	0.681743	0.3171	0.201228	1.22589	0.67145	0.310166	0.198597		348.6	0.05579	0.049964	0.050644	0.045829	0.039385	0.051339	0.067567	0.063036	0.068093	0.050991	0.05434	0.052483
348.601	1.24274	0.681676	0.317069	0.201208	1.22502	0.670896	0.310658	0.199226		348.8	0.05579	0.049964	0.050644	0.045829	0.039385	0.051339	0.078573	0.069234	0.05903	0.037424	0.044709	0.041805
348.801	1.24261	0.681609	0.317038	0.201189	1.2249	0.671403	0.311332	0.199101		349	0.05579	0.049964	0.050644	0.045829	0.039385	0.051339	0.076646	0.056222	0.068126	0.046389	0.045909	0.04449
349.001	1.24249	0.681543	0.317007	0.201169	1.22442	0.670962	0.311491	0.198738		349.2	0.05579	0.049964	0.050644	0.045829	0.039385	0.051339	0.07777	0.054255	0.064043	0.044466	0.041111	0.050493
349.201	1.24237	0.681476	0.316976	0.201149	1.22336	0.669222	0.310172	0.196584		349.4	0.05579	0.049964	0.050644	0.045829	0.039385	0.051339	0.084412	0.063297	0.055012	0.049956	0.045933	0.058708
349.401	1.24225	0.681409	0.316945	0.201129	1.22266	0.668112	0.309906	0.19619		349.6	0.05579	0.049964	0.050644	0.045829	0.039385	0.051339	0.07654	0.053473	0.059403	0.047828	0.048573	0.047171
349.601	1.24213	0.681343	0.316914	0.20111	1.22243	0.666358	0.308509	0.195684		349.8	0.05579	0.049964	0.050644	0.045829	0.039385	0.051339	0.074685	0.059983	0.062527	0.048264	0.054488	0.062208
349.801	1.24201	0.681276	0.316883	0.20109	1.22209	0.665817	0.307307	0.194536		350	0.05579	0.049964	0.050644	0.045829	0.039385	0.051339	0.080948	0.067792	0.061692	0.049316	0.049589	0.048677
350.001	1.24188	0.68121	0.316852	0.20107	1.22285	0.665646	0.307828	0.194873		350.2	0.05579	0.049964	0.050644	0.045829	0.039385	0.051339	0.075405	0.058028	0.056747	0.043088	0.045589	0.037478
350.201	1.24176	0.681143	0.316821	0.201051	1.22267	0.6656	0.307714	0.194347		350.4	0.05579	0.049964	0.050644	0.045829	0.039385	0.051339	0.078293	0.054719	0.059661	0.053771	0.03944	0.044656
350.401	1.24164	0.681076	0.31679	0.201031	1.22271	0.666091	0.307775	0.194068		350.6	0.05579	0.049963	0.050644	0.045829	0.039385	0.051339	0.074731	0.063822	0.064337	0.044861	0.039736	0.043764
350.601	1.24152	0.68101	0.316759	0.201012	1.22278	0.667476	0.307825	0.194486		350.8	0.05579	0.049963	0.050644	0.045829	0.039385	0.051339	0.07433	0.058503	0.0558	0.045836	0.037973	0.042921
350.801	1.2414	0.680943	0.316728	0.200992	1.22292	0.668573	0.308798	0.195663		351	0.05579	0.049963	0.050644	0.045829	0.039385	0.051339	0.072767	0.065137	0.060938	0.04748	0.044893	0.047895
351.001	1.24128	0.680877	0.316697	0.200972	1.22265	0.668108	0.30794	0.195679		351.2	0.05579	0.049963	0.050644	0.045829	0.039385	0.051339	0.072713	0.066912	0.048473	0.043845	0.042823	0.044483
351.201	1.24116	0.68081	0.316666	0.200953	1.22274	0.667648	0.306946	0.194545		351.4	0.05579	0.049963	0.050644	0.045829	0.039385	0.051339	0.080266	0.065442	0.05806	0.049903	0.050722	0.057755
351.401	1.24104	0.680743	0.316635	0.200933	1.22322	0.667591	0.306251	0.193829		351.6	0.05579	0.049963	0.050644	0.045829	0.039385	0.051339	0.070311	0.066769	0.061922	0.049491	0.052551	0.045776
351.601	1.24091	0.680677	0.316604	0.200913	1.22413	0.668803	0.305834	0.193919		351.8	0.05579	0.049963	0.050644	0.045829	0.039385	0.051339	0.075536	0.055526	0.055602	0.04856	0.043749	0.049352
351.801	1.24079	0.68061	0.316573	0.200894	1.22377	0.668761	0.305304	0.194867		352	0.05579	0.049963	0.050644	0.045829	0.039385	0.051338	0.082277	0.066361	0.059063	0.049287	0.057541	0.053734
352.001	1.24067	0.680544	0.316542	0.200874	1.2239	0.669049	0.30526	0.19559		352.2	0.05579	0.049963	0.050644	0.045829	0.039385	0.051338	0.082712	0.064569	0.055004	0.039941	0.050925	0.050591
352.201	1.24055	0.680477	0.316511	0.200854	1.2231	0.668158	0.304986	0.195492		352.4	0.05579	0.049963	0.050644	0.045829	0.039385	0.051338	0.078925	0.062889	0.058865	0.049143	0.048926	0.043084
352.401	1.24043	0.680411	0.31648	0.200835	1.22296	0.668932	0.305065	0.196186		352.6	0.05579	0.049963	0.050644	0.045829	0.039385	0.051338	0.082759	0.064088	0.051709	0.03503	0.045005	0.046834
352.601	1.24031	0.680344	0.316449	0.200815	1.22344	0.669733	0.305779	0.196876		352.8	0.05579	0.049963	0.050644	0.045829	0.039385	0.051338	0.086084	0.066723	0.058941	0.040803	0.050687	0.052262
352.801	1.24019	0.680278	0.316418	0.200795	1.22424	0.670919	0.307188	0.197752		353	0.05579	0.049963	0.050644	0.045829	0.039385	0.051338	0.085683	0.056036	0.064763	0.04123	0.043454	0.046891
353.001	1.24006	0.680211	0.316387	0.200776	1.22326	0.669376	0.307077	0.197737		353.2	0.05579	0.049963	0.050644	0.045829	0.039385	0.051338	0.073707	0.062121	0.051412	0.058864	0.05795	0.041303
353.201	1.23994	0.680145	0.316356	0.200756	1.22165	0.668215	0.306121	0.196735		353.4	0.05579	0.049963	0.050644	0.045829	0.039385	0.051338	0.080932	0.063807	0.061823	0.046396	0.047235	0.04345
353.401	1.23982	0.680078	0.316326	0.200737	1.22215	0.668206	0.30662	0.19783		353.6	0.05579	0.049963	0.050644	0.045829	0.039385	0.051338	0.079177	0.067215	0.066505	0.047456	0.043879	0.056288
353.601	1.2397	0.680012	0.316295	0.200717	1.22247	0.66803	0.306535	0.198415		353.8	0.05579	0.049963	0.050644	0.045829	0.039385	0.051338	0.087732	0.071589	0.060896	0.049649	0.044567	0.045522
353.801	1.23958	0.679945	0.316264	0.200697	1.22204	0.668066	0.306563	0.197388		354	0.05579	0.049963	0.050644	0.045829	0.039385	0.051338	0.074111	0.060544	0.063428	0.048928	0.053427	0.041263
354.001	1.23946	0.679879	0.316233	0.200678	1.2223	0.669011	0.307411	0.197446		354.2	0.05579	0.049963	0.050644	0.045829	0.039385	0.051338	0.080662	0.06416	0.051075	0.04168	0.040952	0.045121
354.201	1.23934	0.679812	0.316202	0.200658	1.22111	0.669107	0.307382	0.197608		354.4	0.05579	0.049963	0.050644	0.045829	0.039385	0.051338	0.076088	0.06028	0.073572	0.059649	0.04232	0.041204
354.401	1.23922	0.679746	0.316171	0.200638	1.22212	0.670786	0.308762	0.198482		354.6	0.05579	0.049963	0.050644	0.045829	0.039385	0.051338	0.080922	0.061053	0.060556	0.045552	0.044875	0.053735
354.601	1.2391	0.679679	0.31614	0.200619	1.22273	0.672246	0.308673	0.199251		354.8	0.05579	0.049963	0.050644	0.045829	0.039385	0.051338	0.074628	0.059404	0.066616	0.049218	0.054499	0.054797
354.801	1.23897	0.679613	0.316109	0.200599	1.22264	0.671695	0.30883	0.19934		355	0.05579	0.049963	0.050644	0.045829	0.039385	0.051338	0.078696	0.063023	0.065795	0.053267	0.043228	0.044675
355.001	1.23885	0.679546	0.316078	0.20058	1.22328	0.671881	0.30841	0.19865		355.2	0.05579	0.049963	0.050644	0.045829	0.039385	0.051338	0.077905	0.060211	0.063574	0.0472	0.049697	0.051032
355.201	1.23873	0.67948	0.316047	0.20056	1.22392	0.672074	0.307783	0.19835		355.4	0.05579	0.049963	0.050644	0.045829	0.039385	0.051338	0.078979	0.070647	0.062969	0.044472	0.048921	0.056419
355.401	1.23861	0.679413	0.316016	0.20054	1.22349	0.671594	0.307164	0.197665		355.6	0.05579	0.049963	0.050644	0.045829	0.039385	0.051338	0.075084	0.062552	0.064404	0.043651	0.047425	0.051452
355.601	1.23849	0.679347	0.315985	0.200521	1.22369	0.671986	0.307513	0.197873		355.8	0.05579	0.049963	0.050644	0.045829	0.039385	0.051338	0.084044	0.06257	0.053579	0.049458	0.045613	0.048208
355.801	1.23837	0.67928	0.315955	0.200501	1.2232	0.672003	0.307875	0.199025		356	0.05579	0.049963	0.050644	0.045829	0.039385	0.051338	0.080891	0.067182	0.065539	0.053732	0.046151	0.058842
356.001	1.23825	0.679214	0.315924	0.200481	1.22358	0.671575	0.308291	0.199248		356.2	0.05579	0.049963	0.050644	0.045829	0.039385	0.051338	0.081493	0.070147	0.065622	0.051666	0.043465	0.061964
356.201	1.23813	0.679148	0.315893	0.200462	1.22314	0.672358	0.308941	0.199875		356.4	0.05579	0.049963	0.050644	0.045829	0.039385	0.051338	0.073199	0.061669	0.057817	0.04766	0.053561	0.048231
356.401	1.23801	0.679081	0.315862	0.200442	1.22321	0.672314	0.309653	0.200126		356.6	0.05579	0.049963	0.050644	0.045829	0.039385	0.051338	0.085535	0.06216	0.059098	0.049025	0.050613	0.048521
356.601	1.23788	0.679015	0.315831	0.200423	1.2224	0.671229	0.309336	0.199238		356.8	0.05579	0.049963	0.050644	0.045829	0.039385	0.051338	0.078496	0.078856	0.070357	0.045555	0.048024	0.051177
356.801	1.23776	0.678948	0.3158	0.200403	1.22154	0.670218	0.309032	0.19905		357	0.05579	0.049963	0.050644	0.045829	0.039385	0.051338	0.074498	0.058774	0.056198	0.046761	0.048387	0.044439
357.001	1.23764	0.678882	0.315769	0.200383	1.22014	0.668626	0.308375	0.198495		357.2	0.05579	0.049963	0.050644	0.045829	0.039385	0.051338	0.071119	0.065311	0.064747	0.049798	0.039429	0.04847
357.201	1.23752	0.678816	0.315738	0.200364	1.21921	0.667633	0.307619	0.197894		357.4	0.05579	0.049963	0.050644	0.045829	0.039385	0.051338	0.075303	0.065427	0.070355	0.05191	0.056216	0.053725
357.401	1.2374	0.678749	0.315707	0.200344	1.21898	0.666631	0.307559	0.197904		357.6	0.05579	0.049963	0.050644	0.045829	0.039385	0.051338	0.080068	0.075071	0.064264	0.048065	0.048772	0.050588
357.601	1.23728	0.678683	0.315677	0.200325	1.2175	0.666611	0.306728	0.19719		357.8	0.05579	0.049963	0.050644	0.045829	0.039385	0.051338	0.071737	0.061971	0.063711	0.049077	0.05206	0.057616
357.801	1.23716	0.678617	0.315646	0.200305	1.21649	0.666342	0.306435	0.195248		358	0.05579	0.049963	0.050644	0.045829	0.039385	0.051338	0.085697	0.067721	0.060394	0.046078	0.049363	0.049403
358.001	1.23704	0.67855	0.315615	0.200286	1.21631	0.667172	0.306964	0.195911		358.2	0.05579	0.049963	0.050644	0.045829	0.039385	0.051338	0.082117	0.066405	0.064183	0.054927	0.048658	0.04428
358.201	1.23692	0.678484	0.315584	0.200266	1.21609	0.666144	0.306447	0.195671		358.4	0.05579	0.049963	0.050644	0.045829	0.039385	0.051338	0.085946	0.063161	0.066295	0.046822	0.045236	0.055695
358.401	1.2368	0.678417	0.315553	0.200246	1.21667	0.667454	0.307173	0.19625		358.6	0.05579	0.049963	0.050644	0.045829	0.039385	0.051338	0.081454	0.058579	0.070535	0.04639	0.048794	0.056043
358.601	1.23667	0.678351	0.315522	0.200227	1.2174	0.667777	0.307488	0.195999		358.8	0.05579	0.049963	0.050644	0.045829	0.039385	0.051338	0.07527	0.07134	0.05712	0.053087	0.050713	0.048937
358.801	1.23655	0.678285	0.315491	0.200207	1.21728	0.667718	0.308648	0.195539		359	0.05579	0.049963	0.050644	0.045829	0.039385	0.051338	0.074117	0.070198	0.063104	0.049935	0.042636	0.058671
359.001	1.23643	0.678218	0.315461	0.200188	1.21709	0.667497	0.308203	0.194875		359.2	0.05579	0.049963	0.050644	0.045829	0.039385	0.051338	0.07909	0.067886	0.06632	0.049639	0.049066	0.05499
359.201	1.23631	0.678152	0.31543	0.200168	1.21707	0.667753	0.308077	0.194973		359.4	0.05579	0.049963	0.050644	0.045829	0.039385	0.051338	0.079799	0.066155	0.065226	0.054374	0.04935	0.050582
359.401	1.23619	0.678086	0.315399	0.200148	1.21748	0.668126	0.308637	0.194869		359.6	0.05579	0.049963	0.050644	0.045829	0.039385	0.051338	0.079727	0.066245	0.054326	0.051995	0.048707	0.056631
359.601	1.23607	0.67802	0.315368	0.200129	1.21804	0.66946	0.309552	0.195305		359.8	0.05579	0.049963	0.050644	0.045829	0.039385	0.051338	0.080083	0.064816	0.060473	0.049069	0.051667	0.040138
359.801	1.23595	0.677953	0.315337	0.200109	1.21839	0.668986	0.30955	0.195729		360	0.05579	0.049963	0.050644	0.045829	0.039385	0.051338	0.07609	0.06602	0.058556	0.043864	0.044676	0.047597
360.001	1.23583	0.677887	0.315306	0.20009	1.21854	0.67055	0.310351	0.195042		360.2	0.05579	0.049963	0.050644	0.045829	0.039385	0.051338	0.081537	0.064716	0.061515	0.045192	0.043084	0.057751
360.201	1.23571	0.677821	0.315276	0.20007	1.21886	0.670929	0.310871	0.194974		360.4	0.05579	0.049963	0.050644	0.045829	0.039385	0.051338	0.076948	0.069236	0.062203	0.041854	0.049525	0.048534
360.401	1.23559	0.677754	0.315245	0.200051	1.21814	0.66961	0.310059	0.193857		360.6	0.05579	0.049963	0.050644	0.045829	0.039385	0.051338	0.092572	0.068112	0.056511	0.053315	0.051427	0.055837
360.601	1.23547	0.677688	0.315214	0.200031	1.21743	0.668633	0.308889	0.193223		360.8	0.05579	0.049963	0.050644	0.045829	0.039385	0.051338	0.079472	0.061652	0.061574	0.055214	0.045317	0.049876
360.801	1.23534	0.677622	0.315183	0.200012	1.21849	0.668766	0.308585	0.194051		361	0.05579	0.049963	0.050644	0.045829	0.039385	0.051338	0.078318	0.071156	0.0622	0.052098	0.05187	0.059835
361.001	1.23522	0.677556	0.315152	0.199992	1.21759	0.667937	0.307562	0.193827		361.2	0.05579	0.049963	0.050644	0.045829	0.039385	0.051338	0.085808	0.057703	0.062459	0.043047	0.058622	0.057734
361.201	1.2351	0.677489	0.315121	0.199972	1.21732	0.667063	0.306804	0.193914		361.4	0.05579	0.049963	0.050644	0.045829	0.039385	0.051338	0.080502	0.074119	0.062529	0.046736	0.050212	0.054934
361.401	1.23498	0.677423	0.315091	0.199953	1.21696	0.667438	0.307002	0.193883		361.6	0.05579	0.049963	0.050644	0.045829	0.039385	0.051338	0.087801	0.066352	0.063006	0.054748	0.047236	0.048584
361.601	1.23486	0.677357	0.31506	0.199933	1.2182	0.668918	0.30798	0.194909		361.8	0.05579	0.049963	0.050644	0.045829	0.039385	0.051338	0.083132	0.066669	0.06513	0.044044	0.049543	0.052036
361.801	1.23474	0.677291	0.315029	0.199914	1.21925	0.66932	0.308234	0.195558		362	0.05579	0.049963	0.050644	0.045829	0.039385	0.051338	0.08197	0.060857	0.064694	0.04722	0.050751	0.050733
362.001	1.23462	0.677224	0.314998	0.199894	1.21971	0.670383	0.308494	0.197396		362.2	0.05579	0.049963	0.050644	0.045829	0.039385	0.051338	0.080907	0.06588	0.067125	0.048815	0.055629	0.058831
362.201	1.2345	0.677158	0.314967	0.199875	1.2201	0.670004	0.307974	0.197842		362.4	0.05579	0.049963	0.050644	0.045829	0.039385	0.051338	0.081047	0.069122	0.067636	0.053505	0.052906	0.049429
362.401	1.23438	0.677092	0.314937	0.199855	1.22071	0.671907	0.308067	0.198412		362.6	0.05579	0.049963	0.050644	0.045829	0.039385	0.051338	0.082896	0.056411	0.06137	0.054645	0.042768	0.053261
362.601	1.23426	0.677026	0.314906	0.199836	1.2209	0.672335	0.30829	0.198108		362.8	0.05579	0.049963	0.050644	0.045829	0.039385	0.051338	0.085813	0.072563	0.062869	0.050845	0.049935	0.054836
362.801	1.23414	0.67696	0.314875	0.199816	1.22013	0.672191	0.308508	0.197561		363	0.05579	0.049963	0.050644	0.045829	0.039385	0.051338	0.081999	0.058751	0.06865	0.059909	0.040988	0.04812
363.001	1.23402	0.676893	0.314844	0.199796	1.22079	0.672228	0.308521	0.196818		363.2	0.05579	0.049963	0.050644	0.045829	0.039385	0.051338	0.080221	0.069336	0.053756	0.038355	0.049802	0.049439
363.201	1.2339	0.676827	0.314813	0.199777	1.22041	0.673764	0.308767	0.196174		363.4	0.05579	0.049963	0.050644	0.045829	0.039385	0.051338	0.0816	0.062454	0.063781	0.044417	0.057684	0.050634
363.401	1.23378	0.676761	0.314783	0.199757	1.21975	0.673313	0.308676	0.196126		363.6	0.05579	0.049963	0.050644	0.045829	0.039385	0.051338	0.07954	0.055225	0.069672	0.051485	0.049523	0.056534
363.601	1.23365	0.676695	0.314752	0.199738	1.21811	0.673566	0.308665	0.196345		363.8	0.05579	0.049963	0.050644	0.045829	0.039385	0.051338	0.075047	0.068132	0.069101	0.047166	0.050145	0.050253
363.801	1.23353	0.676629	0.314721	0.199718	1.21723	0.672732	0.308865	0.195864		364	0.05579	0.049963	0.050644	0.045829	0.039385	0.051338	0.078437	0.07021	0.065892	0.048492	0.047909	0.045539
364.001	1.23341	0.676562	0.31469	0.199699	1.21602	0.673229	0.309096	0.195507		364.2	0.05579	0.049963	0.050644	0.045829	0.039385	0.051338	0.08468	0.067726	0.060051	0.050641	0.059239	0.046868
364.201	1.23329	0.676496	0.31466	0.199679	1.21494	0.671488	0.308131	0.195939		364.4	0.05579	0.049963	0.050644	0.045829	0.039385	0.051338	0.077635	0.071559	0.071924	0.0519	0.044427	0.047876
364.401	1.23317	0.67643	0.314629	0.19966	1.21345	0.670104	0.307083	0.195059		364.6	0.05579	0.049963	0.050644	0.045829	0.039385	0.051338	0.07661	0.070131	0.070761	0.05188	0.04995	0.044729
364.601	1.23305	0.676364	0.314598	0.19964	1.21371	0.669707	0.306783	0.19522		364.8	0.05579	0.049963	0.050644	0.045829	0.039385	0.051338	0.080127	0.070976	0.069602	0.05324	0.053646	0.051336
364.801	1.23293	0.676298	0.314567	0.199621	1.2136	0.668344	0.306483	0.195175		365	0.05579	0.049963	0.050644	0.045829	0.039385	0.051338	0.088518	0.073739	0.06085	0.052428	0.054291	0.060887
365.001	1.23281	0.676232	0.314536	0.199601	1.21239	0.666463	0.30574	0.194779		365.2	0.05579	0.049963	0.050644	0.045829	0.039385	0.051338	0.082368	0.070985	0.062774	0.054281	0.045238	0.052308
365.201	1.23269	0.676166	0.314506	0.199582	1.21244	0.664981	0.305803	0.194476		365.4	0.05579	0.049963	0.050644	0.045829	0.039385	0.051338	0.066318	0.067072	0.062934	0.054708	0.048024	0.061003
365.401	1.23257	0.676099	0.314475	0.199562	1.21209	0.664242	0.305928	0.193815		365.6	0.05579	0.049963	0.050644	0.045829	0.039385	0.051338	0.076065	0.068009	0.059997	0.04885	0.040356	0.058621
365.601	1.23245	0.676033	0.314444	0.199543	1.21344	0.664195	0.306347	0.193938		365.8	0.05579	0.049963	0.050644	0.045829	0.039385	0.051338	0.084441	0.06007	0.067388	0.045396	0.044505	0.04505
365.801	1.23233	0.675967	0.314413	0.199523	1.2133	0.663912	0.30581	0.193761		366	0.05579	0.049963	0.050644	0.045829	0.039385	0.051338	0.087133	0.057826	0.064859	0.044465	0.049634	0.054423
366.001	1.23221	0.675901	0.314383	0.199504	1.21299	0.663527	0.304506	0.193376		366.2	0.05579	0.049963	0.050644	0.045829	0.039385	0.051338	0.070355	0.063475	0.068388	0.054227	0.046687	0.058247
366.201	1.23209	0.675835	0.314352	0.199484	1.21181	0.662076	0.302923	0.191214		366.4	0.05579	0.049963	0.050644	0.045829	0.039385	0.051338	0.086618	0.07448	0.064342	0.041264	0.056837	0.049118
366.401	1.23197	0.675769	0.314321	0.199465	1.2129	0.663036	0.303857	0.190324		366.6	0.05579	0.049963	0.050644	0.045829	0.039385	0.051338	0.08447	0.065529	0.064673	0.045096	0.048992	0.043436
366.601	1.23185	0.675703	0.31429	0.199445	1.21236	0.662251	0.30336	0.189172		366.8	0.05579	0.049963	0.050644	0.045829	0.039385	0.051338	0.081746	0.056718	0.061654	0.041887	0.053887	0.046402
366.801	1.23173	0.675637	0.31426	0.199426	1.212	0.662132	0.303441	0.188224		367	0.05579	0.049963	0.050644	0.045829	0.039385	0.051338	0.073754	0.054805	0.06306	0.050182	0.051546	0.053149
367.001	1.23161	0.675571	0.314229	0.199406	1.21319	0.663357	0.304123	0.188086		367.2	0.05579	0.049963	0.050644	0.045829	0.039385	0.051338	0.081604	0.06955	0.064966	0.047884	0.049764	0.044539
367.201	1.23148	0.675505	0.314198	0.199387	1.213	0.664351	0.302906	0.188675		367.4	0.05579	0.049963	0.050644	0.045829	0.039385	0.051338	0.082677	0.071835	0.065114	0.048857	0.04825	0.050873
367.401	1.23136	0.675439	0.314168	0.199367	1.21329	0.663439	0.303244	0.189504		367.6	0.05579	0.049963	0.050644	0.045829	0.039385	0.051338	0.085947	0.063648	0.06536	0.054754	0.046106	0.049898
367.601	1.23124	0.675373	0.314137	0.199348	1.21279	0.664497	0.303057	0.189616		367.8	0.05579	0.049963	0.050644	0.045829	0.039385	0.051338	0.083542	0.064442	0.063893	0.054139	0.048519	0.051267
367.801	1.23112	0.675307	0.314106	0.199328	1.21291	0.664751	0.303406	0.189675		368	0.05579	0.049963	0.050644	0.045829	0.039385	0.051338	0.075979	0.075661	0.070707	0.046444	0.060713	0.049421
368.001	1.231	0.675241	0.314075	0.199309	1.21322	0.665501	0.303606	0.190429		368.2	0.05579	0.049963	0.050644	0.045829	0.039385	0.051338	0.07813	0.064456	0.064825	0.048521	0.055875	0.045575
368.201	1.23088	0.675174	0.314045	0.199289	1.21312	0.665623	0.303394	0.191073		368.4	0.05579	0.049963	0.050644	0.045829	0.039385	0.051338	0.081899	0.065728	0.059248	0.047002	0.059032	0.053826
368.401	1.23076	0.675108	0.314014	0.19927	1.21363	0.66606	0.302583	0.191054		368.6	0.05579	0.049963	0.050644	0.045829	0.039385	0.051338	0.072145	0.066026	0.06084	0.050576	0.047857	0.052079
368.601	1.23064	0.675042	0.313983	0.19925	1.21329	0.665758	0.30185	0.191521		368.8	0.05579	0.049963	0.050644	0.045829	0.039385	0.051338	0.089562	0.068989	0.056381	0.045641	0.046956	0.059616
368.801	1.23052	0.674976	0.313953	0.199231	1.21267	0.664562	0.301356	0.19186		369	0.05579	0.049963	0.050644	0.045829	0.039385	0.051338	0.083916	0.070325	0.067088	0.049952	0.047844	0.051852
369.001	1.2304	0.67491	0.313922	0.199211	1.21321	0.663892	0.301142	0.191468		369.2	0.05579	0.049963	0.050644	0.045829	0.039385	0.051338	0.084934	0.068099	0.06577	0.051871	0.04658	0.051674
369.201	1.23028	0.674844	0.313891	0.199192	1.21321	0.663564	0.301773	0.191416		369.4	0.05579	0.049963	0.050644	0.045829	0.039385	0.051338	0.083275	0.072793	0.067413	0.041295	0.047921	0.053874
369.401	1.23016	0.674778	0.31386	0.199172	1.21446	0.664339	0.302907	0.192114		369.6	0.05579	0.049963	0.050644	0.045829	0.039385	0.051338	0.081324	0.066904	0.057472	0.045949	0.048781	0.052425
369.601	1.23004	0.674712	0.31383	0.199153	1.21521	0.664371	0.304686	0.193323		369.8	0.05579	0.049963	0.050644	0.045829	0.039385	0.051338	0.086758	0.061643	0.075095	0.053765	0.048518	0.051017
369.801	1.22992	0.674646	0.313799	0.199133	1.21473	0.664723	0.30503	0.193935		370	0.05579	0.049963	0.050644	0.045829	0.039385	0.051338	0.09098	0.0648	0.073823	0.04457	0.052703	0.049121
370.001	1.2298	0.674581	0.313768	0.199114	1.21493	0.664887	0.305675	0.194658		370.2	0.05579	0.049963	0.050644	0.045829	0.039385	0.051338	0.079906	0.058599	0.073356	0.055915	0.046722	0.055671
370.201	1.22968	0.674515	0.313738	0.199094	1.21458	0.66503	0.306409	0.193536		370.4	0.05579	0.049963	0.050644	0.045829	0.039385	0.051338	0.080918	0.068051	0.073345	0.052119	0.04796	0.051437
370.401	1.22956	0.674449	0.313707	0.199075	1.21588	0.666523	0.307931	0.194878		370.6	0.05579	0.049963	0.050644	0.045829	0.039385	0.051338	0.071609	0.070097	0.060386	0.051421	0.038028	0.056489
370.601	1.22944	0.674383	0.313676	0.199055	1.2151	0.666529	0.307066	0.194506		370.8	0.05579	0.049963	0.050644	0.045829	0.039385	0.051338	0.082827	0.072823	0.064624	0.051764	0.053673	0.052827
370.801	1.22932	0.674317	0.313646	0.199036	1.2148	0.667693	0.307719	0.194821		371	0.05579	0.049963	0.050644	0.045829	0.039385	0.051338	0.094056	0.066038	0.068154	0.051977	0.046408	0.050865
371.001	1.2292	0.674251	0.313615	0.199016	1.21524	0.66851	0.308763	0.195323		371.2	0.05579	0.049963	0.050644	0.045829	0.039385	0.051338	0.087249	0.0604	0.07386	0.058113	0.04991	0.05763
371.201	1.22908	0.674185	0.313584	0.198997	1.21443	0.66883	0.309104	0.196649		371.4	0.05579	0.049963	0.050644	0.045829	0.039385	0.051338	0.08144	0.066641	0.059265	0.046607	0.054009	0.064734
371.401	1.22896	0.674119	0.313554	0.198978	1.21312	0.668535	0.309734	0.19637		371.6	0.05579	0.049963	0.050644	0.045829	0.039385	0.051338	0.082594	0.063976	0.063425	0.053117	0.04389	0.045645
371.601	1.22884	0.674053	0.313523	0.198958	1.21125	0.669239	0.309607	0.196784		371.8	0.05579	0.049963	0.050644	0.045829	0.039385	0.051338	0.083019	0.06259	0.06198	0.052094	0.0526	0.05005
371.801	1.22872	0.673987	0.313492	0.198939	1.21032	0.668386	0.309168	0.196763		372	0.05579	0.049963	0.050644	0.045829	0.039385	0.051338	0.081677	0.073829	0.057097	0.047984	0.049752	0.055406
372.001	1.2286	0.673921	0.313462	0.198919	1.20863	0.66686	0.307335	0.196069		372.2	0.05579	0.049963	0.050644	0.045829	0.039385	0.051338	0.09203	0.065357	0.068939	0.052203	0.05501	0.048576
372.201	1.22848	0.673855	0.313431	0.1989	1.20817	0.666148	0.305384	0.195519		372.4	0.05579	0.049963	0.050644	0.045829	0.039385	0.051338	0.075473	0.071101	0.06624	0.0463	0.047369	0.067691
372.401	1.22836	0.673789	0.3134	0.19888	1.20807	0.665652	0.302935	0.194373		372.6	0.05579	0.049963	0.050644	0.045829	0.039385	0.051338	0.092649	0.060902	0.06571	0.042056	0.044571	0.054119
372.601	1.22824	0.673723	0.31337	0.198861	1.20745	0.664839	0.302173	0.193099		372.8	0.05579	0.049963	0.050644	0.045829	0.039385	0.051338	0.082583	0.068618	0.064041	0.047007	0.054344	0.059007
372.801	1.22812	0.673658	0.313339	0.198841	1.20832	0.663955	0.301444	0.192102		373	0.05579	0.049963	0.050644	0.045829	0.039385	0.051338	0.079319	0.071723	0.058371	0.048945	0.05657	0.054172
373.001	1.228	0.673592	0.313309	0.198822	1.2089	0.663144	0.300695	0.191825		373.2	0.05579	0.049963	0.050644	0.045829	0.039385	0.051338	0.084888	0.063315	0.061404	0.054766	0.04608	0.058678
373.201	1.22788	0.673526	0.313278	0.198803	1.20951	0.663136	0.30175	0.19237		373.4	0.05579	0.049963	0.050644	0.045829	0.039385	0.051338	0.08247	0.060117	0.063924	0.060758	0.053726	0.051179
373.401	1.22776	0.67346	0.313247	0.198783	1.20954	0.66245	0.301708	0.191823		373.6	0.05579	0.049963	0.050644	0.045829	0.039385	0.051338	0.079159	0.076015	0.069694	0.052044	0.054842	0.061578
373.601	1.22764	0.673394	0.313217	0.198764	1.20872	0.661075	0.302083	0.192408		373.8	0.05579	0.049963	0.050644	0.045829	0.039385	0.051338	0.075826	0.07481	0.053296	0.050426	0.056005	0.056295
373.801	1.22752	0.673328	0.313186	0.198744	1.20968	0.661842	0.302377	0.191843		374	0.05579	0.049963	0.050644	0.045829	0.039385	0.051338	0.084604	0.070339	0.058252	0.053725	0.054332	0.058233
374.001	1.2274	0.673262	0.313155	0.198725	1.21086	0.661823	0.302222	0.192386		374.2	0.05579	0.049963	0.050644	0.045829	0.039385	0.051338	0.082434	0.066957	0.05936	0.039872	0.052276	0.049259
374.201	1.22728	0.673197	0.313125	0.198705	1.21062	0.661556	0.301845	0.191698		374.4	0.05579	0.049963	0.050644	0.045829	0.039385	0.051338	0.085481	0.068156	0.062439	0.05076	0.055855	0.049068
374.401	1.22716	0.673131	0.313094	0.198686	1.21131	0.661553	0.301408	0.190948		374.6	0.05579	0.049963	0.050644	0.045829	0.039385	0.051338	0.084896	0.069663	0.059831	0.046873	0.055012	0.05414
374.601	1.22704	0.673065	0.313063	0.198666	1.21067	0.660763	0.302132	0.190084		374.8	0.05579	0.049963	0.050644	0.045829	0.039385	0.051338	0.08304	0.060813	0.063915	0.053675	0.050074	0.053986
374.801	1.22692	0.672999	0.313033	0.198647	1.21025	0.660748	0.302306	0.190113		375	0.05579	0.049963	0.050644	0.045829	0.039385	0.051338	0.073698	0.069709	0.06343	0.048109	0.04282	0.048047
375.001	1.2268	0.672933	0.313002	0.198628	1.20987	0.662002	0.303015	0.191506		375.2	0.05579	0.049963	0.050644	0.045829	0.039385	0.051338	0.081904	0.067669	0.06388	0.050852	0.052808	0.052327
375.201	1.22668	0.672868	0.312972	0.198608	1.20955	0.662482	0.302806	0.192204		375.4	0.05579	0.049963	0.050644	0.045829	0.039385	0.051338	0.078406	0.063168	0.066103	0.055794	0.051414	0.054854
375.401	1.22656	0.672802	0.312941	0.198589	1.20924	0.663199	0.303831	0.192532		375.6	0.05579	0.049963	0.050644	0.045829	0.039385	0.051338	0.082664	0.064178	0.064527	0.047293	0.046507	0.055713
375.601	1.22644	0.672736	0.31291	0.198569	1.20945	0.663563	0.304844	0.192981		375.8	0.05579	0.049963	0.050644	0.045829	0.039385	0.051338	0.078161	0.069083	0.06794	0.051831	0.058474	0.056867
375.801	1.22632	0.67267	0.31288	0.19855	1.20975	0.662716	0.304227	0.192477		376	0.05579	0.049963	0.050644	0.045829	0.039385	0.051338	0.078336	0.058972	0.067744	0.056518	0.046922	0.045881
376.001	1.2262	0.672604	0.312849	0.198531	1.20948	0.662213	0.303857	0.192421		376.2	0.05579	0.049963	0.050644	0.045829	0.039385	0.051338	0.082035	0.070115	0.065483	0.057308	0.048176	0.056517
376.201	1.22608	0.672539	0.312819	0.198511	1.21066	0.663524	0.303559	0.192537		376.4	0.05579	0.049963	0.050644	0.045829	0.039385	0.051338	0.084624	0.065549	0.062067	0.055914	0.052823	0.052484
376.401	1.22596	0.672473	0.312788	0.198492	1.21112	0.663711	0.303969	0.192396		376.6	0.05579	0.049963	0.050644	0.045829	0.039385	0.051338	0.083601	0.067059	0.067977	0.052314	0.049922	0.056343
376.601	1.22584	0.672407	0.312758	0.198472	1.21137	0.664378	0.304915	0.192753		376.8	0.05579	0.049963	0.050644	0.045829	0.039385	0.051338	0.07692	0.070232	0.066424	0.047963	0.052966	0.05794
376.801	1.22572	0.672341	0.312727	0.198453	1.21086	0.663514	0.303937	0.192484		377	0.05579	0.049963	0.050644	0.045829	0.039385	0.051338	0.083513	0.06085	0.063702	0.048101	0.042653	0.056449
377.001	1.2256	0.672276	0.312696	0.198433	1.20992	0.662951	0.303446	0.193038		377.2	0.05579	0.049963	0.050644	0.045829	0.039385	0.051338	0.07721	0.074037	0.064528	0.055954	0.046574	0.053485
377.201	1.22548	0.67221	0.312666	0.198414	1.21014	0.663102	0.303821	0.193037		377.4	0.05579	0.049963	0.050644	0.045829	0.039385	0.051338	0.075369	0.071091	0.064034	0.052878	0.053514	0.051265
377.401	1.22536	0.672144	0.312635	0.198395	1.20882	0.662148	0.303136	0.193527		377.6	0.05579	0.049963	0.050644	0.045829	0.039385	0.051338	0.079804	0.061598	0.069495	0.046066	0.056702	0.050643
377.601	1.22524	0.672078	0.312605	0.198375	1.20897	0.66219	0.303001	0.19427		377.8	0.05579	0.049963	0.050644	0.045829	0.039385	0.051338	0.084541	0.06991	0.052075	0.041303	0.056418	0.0576
377.801	1.22512	0.672013	0.312574	0.198356	1.2091	0.662974	0.302826	0.193693		378	0.05579	0.049963	0.050644	0.045829	0.039385	0.051338	0.076945	0.063314	0.074616	0.046122	0.057388	0.049729
378.001	1.225	0.671947	0.312543	0.198336	1.20825	0.662118	0.301518	0.193902		378.2	0.05579	0.049963	0.050644	0.045829	0.039385	0.051338	0.084558	0.066301	0.06673	0.04717	0.059809	0.056527
378.201	1.22488	0.671881	0.312513	0.198317	1.20772	0.662472	0.302705	0.193732		378.4	0.05579	0.049963	0.050644	0.045829	0.039385	0.051338	0.077965	0.061438	0.059695	0.051991	0.051556	0.053558
378.401	1.22476	0.671816	0.312482	0.198298	1.20783	0.661885	0.302116	0.192192		378.6	0.05579	0.049963	0.050644	0.045829	0.039385	0.051338	0.077413	0.070343	0.070976	0.057126	0.052779	0.051013
378.601	1.22464	0.67175	0.312452	0.198278	1.20632	0.661231	0.301554	0.191753		378.8	0.05579	0.049963	0.050644	0.045829	0.039385	0.051338	0.085986	0.062884	0.067967	0.053238	0.058512	0.046857
378.801	1.22452	0.671684	0.312421	0.198259	1.20661	0.661988	0.299655	0.192459		379	0.05579	0.049963	0.050644	0.045829	0.039385	0.051338	0.085644	0.066132	0.063549	0.048644	0.051158	0.057108
379.001	1.2244	0.671619	0.312391	0.19824	1.20744	0.663241	0.299157	0.192898		379.2	0.05579	0.049963	0.050644	0.045829	0.039385	0.051338	0.080401	0.071764	0.065624	0.046374	0.056842	0.048501
379.201	1.22428	0.671553	0.31236	0.19822	1.20803	0.662519	0.299072	0.192528		379.4	0.05579	0.049963	0.050644	0.045829	0.039385	0.051338	0.082206	0.06212	0.065523	0.049213	0.056009	0.054499
379.401	1.22416	0.671487	0.31233	0.198201	1.20791	0.662037	0.299726	0.192385		379.6	0.055789	0.049963	0.050644	0.045829	0.039385	0.051338	0.071252	0.068153	0.072391	0.056226	0.056753	0.049507
379.601	1.22404	0.671422	0.312299	0.198181	1.20774	0.661412	0.299322	0.19185		379.8	0.055789	0.049963	0.050644	0.045829	0.039385	0.051338	0.081908	0.064717	0.067201	0.052119	0.048835	0.054029
379.801	1.22392	0.671356	0.312269	0.198162	1.20729	0.660795	0.299381	0.192237		380	0.055789	0.049963	0.050644	0.045829	0.039385	0.051338	0.075287	0.067736	0.063641	0.060324	0.051829	0.050468
380.001	1.2238	0.67129	0.312238	0.198143	1.20596	0.660205	0.299848	0.192067		380.2	0.055789	0.049963	0.050643	0.045829	0.039385	0.051338	0.076829	0.073128	0.062834	0.042657	0.051023	0.049898
380.201	1.22368	0.671225	0.312207	0.198123	1.20628	0.660724	0.300465	0.192598		380.4	0.055789	0.049963	0.050643	0.045829	0.039385	0.051338	0.083172	0.064854	0.067973	0.054774	0.054233	0.057062
380.401	1.22356	0.671159	0.312177	0.198104	1.20588	0.661009	0.301339	0.193077		380.6	0.055789	0.049963	0.050643	0.045829	0.039385	0.051338	0.081847	0.067659	0.064946	0.057338	0.058035	0.057727
380.601	1.22344	0.671093	0.312146	0.198084	1.2064	0.661426	0.302769	0.193406		380.8	0.055789	0.049963	0.050643	0.045829	0.039385	0.051338	0.083181	0.063833	0.068171	0.055645	0.051291	0.049582
380.801	1.22332	0.671028	0.312116	0.198065	1.20633	0.660792	0.302081	0.192901		381	0.055789	0.049963	0.050643	0.045829	0.039385	0.051338	0.082429	0.062923	0.073959	0.055939	0.048593	0.055572
381.001	1.2232	0.670962	0.312085	0.198046	1.2064	0.661157	0.302463	0.193316		381.2	0.055789	0.049963	0.050643	0.045829	0.039385	0.051338	0.076505	0.06249	0.068631	0.060268	0.05297	0.054626
381.201	1.22308	0.670896	0.312055	0.198026	1.20742	0.661091	0.302991	0.19341		381.4	0.055789	0.049963	0.050643	0.045829	0.039385	0.051338	0.083946	0.063556	0.057293	0.040206	0.050245	0.055497
381.401	1.22296	0.670831	0.312024	0.198007	1.20759	0.66118	0.303936	0.193838		381.6	0.055789	0.049963	0.050643	0.045829	0.039385	0.051338	0.086117	0.069811	0.063671	0.052482	0.051646	0.056331
381.601	1.22284	0.670765	0.311994	0.197988	1.20712	0.661407	0.303519	0.192045		381.8	0.055789	0.049963	0.050643	0.045829	0.039385	0.051338	0.083853	0.062812	0.067536	0.05645	0.053547	0.06392
381.801	1.22273	0.6707	0.311963	0.197968	1.2069	0.661471	0.303993	0.191827		382	0.055789	0.049963	0.050643	0.045829	0.039385	0.051338	0.07404	0.064656	0.065745	0.054748	0.051922	0.045387
382.001	1.2226	0.670634	0.311933	0.197949	1.20736	0.662422	0.304592	0.191061		382.2	0.055789	0.049963	0.050643	0.045829	0.039385	0.051338	0.086496	0.069946	0.063229	0.052153	0.057633	0.053796
382.201	1.22249	0.670569	0.311902	0.19793	1.20758	0.66285	0.304578	0.191182		382.4	0.055789	0.049963	0.050643	0.045829	0.039385	0.051338	0.077869	0.073481	0.066657	0.057026	0.053257	0.062795
382.401	1.22237	0.670503	0.311872	0.19791	1.20741	0.662299	0.303424	0.189699		382.6	0.055789	0.049963	0.050643	0.045829	0.039385	0.051338	0.084078	0.066553	0.061348	0.05157	0.057887	0.059067
382.601	1.22225	0.670437	0.311841	0.197891	1.2071	0.662003	0.301893	0.189293		382.8	0.055789	0.049963	0.050643	0.045829	0.039385	0.051338	0.091453	0.067075	0.075639	0.056238	0.052708	0.057338
382.801	1.22213	0.670372	0.311811	0.197872	1.20664	0.660903	0.300053	0.188857		383	0.055789	0.049963	0.050643	0.045829	0.039385	0.051338	0.078553	0.062476	0.066415	0.04507	0.057084	0.052017
383.001	1.22201	0.670306	0.31178	0.197852	1.20615	0.66014	0.300126	0.187862		383.2	0.055789	0.049963	0.050643	0.045829	0.039385	0.051338	0.083625	0.066172	0.066948	0.047525	0.051127	0.058069
383.201	1.22189	0.670241	0.31175	0.197833	1.20595	0.660432	0.300957	0.188148		383.4	0.055789	0.049963	0.050643	0.045829	0.039385	0.051338	0.089136	0.066096	0.064319	0.053243	0.046337	0.054276
383.401	1.22177	0.670175	0.311719	0.197813	1.205	0.659742	0.300604	0.18779		383.6	0.055789	0.049963	0.050643	0.045829	0.039385	0.051338	0.083298	0.066741	0.068427	0.052105	0.053157	0.057244
383.601	1.22165	0.67011	0.311689	0.197794	1.20432	0.660204	0.301139	0.1887		383.8	0.055789	0.049963	0.050643	0.045829	0.039385	0.051338	0.084774	0.062984	0.071381	0.055472	0.061213	0.04746
383.801	1.22153	0.670044	0.311658	0.197775	1.20455	0.66078	0.302276	0.190101		384	0.055789	0.049963	0.050643	0.045829	0.039385	0.051338	0.084831	0.059952	0.063263	0.060936	0.056013	0.050196
384.001	1.22141	0.669979	0.311628	0.197755	1.20363	0.660706	0.302407	0.190904		384.2	0.055789	0.049963	0.050643	0.045829	0.039385	0.051338	0.082473	0.068408	0.061832	0.052617	0.054263	0.055368
384.201	1.22129	0.669913	0.311597	0.197736	1.20372	0.661765	0.303197	0.192645		384.4	0.055789	0.049963	0.050643	0.045829	0.039385	0.051338	0.079859	0.061806	0.067314	0.053397	0.047732	0.04699
384.401	1.22117	0.669848	0.311567	0.197717	1.20288	0.661953	0.302581	0.192859		384.6	0.055789	0.049963	0.050643	0.045829	0.039385	0.051338	0.082916	0.070675	0.061696	0.049824	0.057022	0.056117
384.601	1.22105	0.669782	0.311537	0.197697	1.20371	0.662474	0.303241	0.192994		384.8	0.055789	0.049963	0.050643	0.045829	0.039385	0.051338	0.082749	0.062075	0.074402	0.048088	0.061924	0.05096
384.801	1.22093	0.669717	0.311506	0.197678	1.20392	0.662777	0.302619	0.194333		385	0.055789	0.049963	0.050643	0.045829	0.039385	0.051338	0.086316	0.072341	0.073291	0.047298	0.055377	0.060475
385.001	1.22081	0.669651	0.311476	0.197659	1.20383	0.662642	0.302861	0.19456		385.2	0.055789	0.049963	0.050643	0.045829	0.039385	0.051338	0.085615	0.068278	0.06352	0.048601	0.061976	0.05017
385.201	1.22069	0.669586	0.311445	0.197639	1.20426	0.662531	0.303197	0.195111		385.4	0.055789	0.049963	0.050643	0.045829	0.039385	0.051338	0.088361	0.068656	0.074293	0.048846	0.054125	0.061705
385.401	1.22057	0.66952	0.311415	0.19762	1.2049	0.662566	0.303821	0.195296		385.6	0.055789	0.049963	0.050643	0.045829	0.039385	0.051338	0.088181	0.070857	0.073051	0.05262	0.044141	0.054502
385.601	1.22046	0.669455	0.311384	0.197601	1.20415	0.66192	0.302363	0.194163		385.8	0.055789	0.049963	0.050643	0.045829	0.039385	0.051338	0.079243	0.075917	0.071048	0.056089	0.05277	0.051014
385.801	1.22034	0.669389	0.311354	0.197581	1.2042	0.662467	0.302364	0.194965		386	0.055789	0.049963	0.050643	0.045829	0.039385	0.051338	0.084453	0.065622	0.068253	0.055472	0.05559	0.064667
386.001	1.22022	0.669324	0.311323	0.197562	1.20431	0.662628	0.302054	0.194151		386.2	0.055789	0.049963	0.050643	0.045829	0.039385	0.051338	0.085685	0.059798	0.070035	0.053526	0.049694	0.053353
386.201	1.2201	0.669258	0.311293	0.197543	1.20326	0.661183	0.301009	0.194111		386.4	0.055789	0.049963	0.050643	0.045829	0.039385	0.051338	0.086656	0.062251	0.065131	0.046232	0.046543	0.057068
386.401	1.21998	0.669193	0.311262	0.197524	1.20263	0.659672	0.299966	0.192968		386.6	0.055789	0.049963	0.050643	0.045829	0.039385	0.051338	0.080652	0.067607	0.063603	0.053348	0.053154	0.05385
386.601	1.21986	0.669127	0.311232	0.197504	1.20208	0.658484	0.299268	0.192376		386.8	0.055789	0.049963	0.050643	0.045829	0.039385	0.051338	0.078754	0.069598	0.070041	0.047465	0.050359	0.048352
386.801	1.21974	0.669062	0.311202	0.197485	1.20132	0.657415	0.299141	0.191978		387	0.055789	0.049963	0.050643	0.045829	0.039385	0.051338	0.080308	0.069621	0.07411	0.044505	0.055513	0.05297
387.001	1.21962	0.668997	0.311171	0.197466	1.20113	0.657189	0.299571	0.191704		387.2	0.055789	0.049963	0.050643	0.045829	0.039385	0.051338	0.081319	0.073513	0.070394	0.058812	0.062063	0.051199
387.201	1.2195	0.668931	0.311141	0.197446	1.20123	0.657637	0.299423	0.191078		387.4	0.055789	0.049963	0.050643	0.045829	0.039385	0.051338	0.09029	0.07617	0.064668	0.061578	0.05469	0.050348
387.401	1.21938	0.668866	0.31111	0.197427	1.20081	0.656976	0.298927	0.191267		387.6	0.055789	0.049963	0.050643	0.045829	0.039385	0.051338	0.083047	0.063336	0.074883	0.05516	0.051819	0.050612
387.601	1.21926	0.6688	0.31108	0.197408	1.20102	0.657722	0.299469	0.191921		387.8	0.055789	0.049963	0.050643	0.045829	0.039385	0.051338	0.080408	0.066066	0.065988	0.050763	0.061297	0.063311
387.801	1.21914	0.668735	0.311049	0.197388	1.20057	0.657695	0.29882	0.191865		388	0.055789	0.049963	0.050643	0.045829	0.039385	0.051338	0.083937	0.073589	0.069731	0.051395	0.049048	0.06119
388.001	1.21902	0.66867	0.311019	0.197369	1.19995	0.657591	0.299123	0.191779		388.2	0.055789	0.049963	0.050643	0.045829	0.039385	0.051338	0.082633	0.068915	0.065462	0.056867	0.05083	0.047978
388.201	1.2189	0.668604	0.310989	0.19735	1.20016	0.658164	0.29936	0.190672		388.4	0.055789	0.049963	0.050643	0.045829	0.039385	0.051338	0.079296	0.065865	0.063854	0.052438	0.061457	0.056103
388.401	1.21879	0.668539	0.310958	0.19733	1.19996	0.657885	0.298037	0.189391		388.6	0.055789	0.049963	0.050643	0.045829	0.039385	0.051338	0.086209	0.06856	0.065433	0.048655	0.048271	0.05921
388.601	1.21867	0.668473	0.310928	0.197311	1.19952	0.658308	0.297939	0.189321		388.8	0.055789	0.049963	0.050643	0.045829	0.039385	0.051338	0.079274	0.071093	0.06903	0.058985	0.052612	0.059042
388.801	1.21855	0.668408	0.310897	0.197292	1.19951	0.658856	0.298128	0.189158		389	0.055789	0.049963	0.050643	0.045829	0.039385	0.051338	0.081378	0.070917	0.072355	0.0532	0.053971	0.058065
389.001	1.21843	0.668343	0.310867	0.197273	1.1987	0.657964	0.298093	0.188126		389.2	0.055789	0.049963	0.050643	0.045829	0.039384	0.051338	0.082082	0.072263	0.061619	0.052175	0.050963	0.053608
389.201	1.21831	0.668277	0.310837	0.197253	1.19806	0.657836	0.297856	0.188462		389.4	0.055789	0.049963	0.050643	0.045829	0.039384	0.051338	0.089035	0.064009	0.062953	0.057341	0.059072	0.057561
389.401	1.21819	0.668212	0.310806	0.197234	1.19837	0.657567	0.298473	0.187512		389.6	0.055789	0.049963	0.050643	0.045829	0.039384	0.051338	0.086725	0.069074	0.062388	0.04616	0.045465	0.070917
389.601	1.21807	0.668147	0.310776	0.197215	1.19743	0.657562	0.2981	0.187106		389.8	0.055789	0.049963	0.050643	0.045829	0.039384	0.051338	0.08796	0.073411	0.069721	0.061741	0.058052	0.05535
389.801	1.21795	0.668081	0.310745	0.197195	1.19712	0.658098	0.299017	0.188072		390	0.055789	0.049963	0.050643	0.045829	0.039384	0.051338	0.076017	0.071148	0.064327	0.054658	0.053047	0.056123
390.001	1.21783	0.668016	0.310715	0.197176	1.19756	0.658449	0.300014	0.189327		390.2	0.055789	0.049963	0.050643	0.045829	0.039384	0.051338	0.078643	0.07359	0.072411	0.050015	0.058385	0.05829
390.201	1.21771	0.667951	0.310685	0.197157	1.19754	0.657638	0.30029	0.190585		390.4	0.055789	0.049963	0.050643	0.045829	0.039384	0.051338	0.081216	0.078505	0.060316	0.053324	0.052499	0.054602
390.401	1.21759	0.667885	0.310654	0.197138	1.19814	0.65749	0.300556	0.191909		390.6	0.055789	0.049963	0.050643	0.045829	0.039384	0.051338	0.088627	0.060985	0.067446	0.051093	0.053604	0.062549
390.601	1.21748	0.66782	0.310624	0.197118	1.19897	0.658958	0.301443	0.193031		390.8	0.055789	0.049963	0.050643	0.045829	0.039384	0.051338	0.090481	0.066753	0.063027	0.061341	0.056185	0.055995
390.801	1.21736	0.667755	0.310594	0.197099	1.19924	0.659523	0.30207	0.193875		391	0.055789	0.049963	0.050643	0.045829	0.039384	0.051338	0.083369	0.071072	0.072202	0.050774	0.057256	0.055293
391.001	1.21724	0.667689	0.310563	0.19708	1.19869	0.659299	0.301361	0.192554		391.2	0.055789	0.049963	0.050643	0.045829	0.039384	0.051338	0.077918	0.065061	0.073854	0.051317	0.060143	0.05636
391.201	1.21712	0.667624	0.310533	0.197061	1.19904	0.660101	0.301458	0.192911		391.4	0.055789	0.049963	0.050643	0.045829	0.039384	0.051338	0.082563	0.07578	0.070306	0.049532	0.05399	0.060283
391.401	1.217	0.667559	0.310502	0.197041	1.19998	0.660607	0.301196	0.193996		391.6	0.055789	0.049962	0.050643	0.045829	0.039384	0.051338	0.079805	0.073646	0.075304	0.054907	0.054757	0.058448
391.601	1.21688	0.667494	0.310472	0.197022	1.19921	0.660054	0.299781	0.193154		391.8	0.055789	0.049962	0.050643	0.045829	0.039384	0.051338	0.079841	0.071912	0.065384	0.047536	0.050424	0.05642
391.801	1.21676	0.667428	0.310442	0.197003	1.1992	0.660261	0.298914	0.193131		392	0.055789	0.049962	0.050643	0.045829	0.039384	0.051338	0.086655	0.070548	0.066892	0.055572	0.055275	0.06115
392.001	1.21664	0.667363	0.310411	0.196983	1.19953	0.660589	0.299028	0.192046		392.2	0.055789	0.049962	0.050643	0.045829	0.039384	0.051338	0.085767	0.068433	0.064996	0.045887	0.054135	0.058791
392.201	1.21652	0.667298	0.310381	0.196964	1.19967	0.659971	0.297681	0.190498		392.4	0.055789	0.049962	0.050643	0.045829	0.039384	0.051338	0.087663	0.075069	0.066076	0.055286	0.060294	0.062657
392.401	1.2164	0.667233	0.310351	0.196945	1.19916	0.659859	0.296634	0.189439		392.6	0.055789	0.049962	0.050643	0.045829	0.039384	0.051338	0.086507	0.076005	0.064031	0.048894	0.052137	0.063767
392.601	1.21629	0.667167	0.31032	0.196926	1.199	0.659642	0.295722	0.188487		392.8	0.055789	0.049962	0.050643	0.045829	0.039384	0.051338	0.082368	0.06722	0.066769	0.056118	0.057204	0.054496
392.801	1.21617	0.667102	0.31029	0.196906	1.19874	0.658529	0.294891	0.187166		393	0.055789	0.049962	0.050643	0.045829	0.039384	0.051338	0.087156	0.063633	0.070703	0.047433	0.060524	0.056774
393.001	1.21605	0.667037	0.31026	0.196887	1.19832	0.657937	0.294328	0.187438		393.2	0.055789	0.049962	0.050643	0.045829	0.039384	0.051338	0.087092	0.071803	0.06654	0.048927	0.0539	0.063228
393.201	1.21593	0.666972	0.310229	0.196868	1.19837	0.658288	0.293226	0.18688		393.4	0.055789	0.049962	0.050643	0.045829	0.039384	0.051338	0.083067	0.07744	0.070593	0.049319	0.066479	0.051594
393.401	1.21581	0.666906	0.310199	0.196849	1.19842	0.657321	0.293703	0.186726		393.6	0.055789	0.049962	0.050643	0.045829	0.039384	0.051338	0.082471	0.067004	0.065778	0.06571	0.059923	0.056678
393.601	1.21569	0.666841	0.310169	0.196829	1.19864	0.657373	0.29406	0.18748		393.8	0.055789	0.049962	0.050643	0.045829	0.039384	0.051338	0.089887	0.06667	0.065344	0.052006	0.055014	0.048397
393.801	1.21557	0.666776	0.310138	0.19681	1.19909	0.656935	0.294975	0.188675		394	0.055789	0.049962	0.050643	0.045829	0.039384	0.051338	0.089509	0.071873	0.071311	0.055359	0.056095	0.055773
394.001	1.21545	0.666711	0.310108	0.196791	1.19916	0.65606	0.296244	0.189589		394.2	0.055789	0.049962	0.050643	0.045829	0.039384	0.051338	0.09005	0.069355	0.068636	0.052845	0.055515	0.05671
394.201	1.21533	0.666646	0.310078	0.196772	1.20058	0.656226	0.296807	0.191196		394.4	0.055789	0.049962	0.050643	0.045829	0.039384	0.051338	0.080792	0.077831	0.066386	0.064322	0.057483	0.049818
394.401	1.21521	0.66658	0.310047	0.196752	1.20145	0.657762	0.298058	0.192352		394.6	0.055789	0.049962	0.050643	0.045829	0.039384	0.051338	0.088727	0.067783	0.071613	0.049635	0.051074	0.058873
394.601	1.2151	0.666515	0.310017	0.196733	1.20155	0.65843	0.298067	0.192766		394.8	0.055789	0.049962	0.050643	0.045829	0.039384	0.051338	0.080252	0.066516	0.067174	0.059633	0.056529	0.054504
394.801	1.21498	0.66645	0.309987	0.196714	1.20102	0.657557	0.298828	0.192447		395	0.055789	0.049962	0.050643	0.045829	0.039384	0.051338	0.081118	0.072817	0.070445	0.057834	0.048527	0.057118
395.001	1.21486	0.666385	0.309956	0.196695	1.19985	0.657268	0.298553	0.191611		395.2	0.055789	0.049962	0.050643	0.045829	0.039384	0.051338	0.086293	0.064922	0.06954	0.048904	0.063073	0.061059
395.201	1.21474	0.66632	0.309926	0.196675	1.19965	0.657333	0.298962	0.192408		395.4	0.055789	0.049962	0.050643	0.045829	0.039384	0.051338	0.082316	0.062672	0.072981	0.057279	0.053589	0.054612
395.401	1.21462	0.666254	0.309896	0.196656	1.19953	0.656952	0.298471	0.191807		395.6	0.055789	0.049962	0.050643	0.045829	0.039384	0.051338	0.092036	0.072684	0.070788	0.049639	0.05824	0.054363
395.601	1.2145	0.666189	0.309865	0.196637	1.19727	0.655732	0.297281	0.190579		395.8	0.055789	0.049962	0.050643	0.045829	0.039384	0.051338	0.079683	0.062959	0.069587	0.054486	0.059348	0.058612
395.801	1.21438	0.666124	0.309835	0.196618	1.19729	0.656407	0.296706	0.190071		396	0.055789	0.049962	0.050643	0.045829	0.039384	0.051338	0.091761	0.064864	0.069086	0.059432	0.061416	0.054761
396.001	1.21426	0.666059	0.309805	0.196599	1.19586	0.655443	0.29585	0.188297		396.2	0.055789	0.049962	0.050643	0.045829	0.039384	0.051338	0.079605	0.061991	0.068814	0.051819	0.064937	0.064601
396.201	1.21415	0.665994	0.309775	0.196579	1.19573	0.654688	0.29509	0.187371		396.4	0.055789	0.049962	0.050643	0.045829	0.039384	0.051338	0.079954	0.063351	0.067845	0.057454	0.057872	0.050984
396.401	1.21403	0.665929	0.309744	0.19656	1.19591	0.655814	0.294664	0.186744		396.6	0.055789	0.049962	0.050643	0.045829	0.039384	0.051338	0.082058	0.073214	0.070898	0.049875	0.058183	0.062171
396.601	1.21391	0.665864	0.309714	0.196541	1.19419	0.654615	0.292728	0.185388		396.8	0.055789	0.049962	0.050643	0.045829	0.039384	0.051338	0.094818	0.066956	0.063415	0.056466	0.065008	0.048149
396.801	1.21379	0.665799	0.309684	0.196522	1.19343	0.653751	0.29176	0.184598		397	0.055789	0.049962	0.050643	0.045829	0.039384	0.051338	0.086298	0.073913	0.064073	0.05403	0.052741	0.056675
397.001	1.21367	0.665733	0.309653	0.196502	1.19292	0.654009	0.290952	0.184482		397.2	0.055789	0.049962	0.050643	0.045829	0.039384	0.051338	0.087995	0.072545	0.066786	0.061463	0.057048	0.058326
397.201	1.21355	0.665668	0.309623	0.196483	1.19246	0.653232	0.290439	0.184026		397.4	0.055789	0.049962	0.050643	0.045829	0.039384	0.051338	0.09339	0.074217	0.073912	0.057898	0.055486	0.060087
397.401	1.21343	0.665603	0.309593	0.196464	1.19223	0.651507	0.290769	0.184416		397.6	0.055789	0.049962	0.050643	0.045829	0.039384	0.051338	0.090053	0.070452	0.061251	0.052441	0.056931	0.057927
397.601	1.21331	0.665538	0.309563	0.196445	1.19228	0.650577	0.290629	0.184131		397.8	0.055789	0.049962	0.050643	0.045829	0.039384	0.051338	0.085901	0.079119	0.06403	0.050953	0.054353	0.055482
397.801	1.2132	0.665473	0.309532	0.196426	1.19262	0.649296	0.29181	0.184625		398	0.055789	0.049962	0.050643	0.045829	0.039384	0.051338	0.088161	0.076089	0.073645	0.062147	0.059931	0.055018
398.001	1.21308	0.665408	0.309502	0.196406	1.19256	0.648833	0.292833	0.186051		398.2	0.055789	0.049962	0.050643	0.045829	0.039384	0.051338	0.086936	0.063381	0.076192	0.048679	0.060596	0.065164
398.201	1.21296	0.665343	0.309472	0.196387	1.19366	0.650054	0.294047	0.187362		398.4	0.055789	0.049962	0.050643	0.045829	0.039384	0.051338	0.089437	0.063782	0.067128	0.054884	0.058596	0.064298
398.401	1.21284	0.665278	0.309441	0.196368	1.1934	0.649857	0.294956	0.188252		398.6	0.055789	0.049962	0.050643	0.045829	0.039384	0.051338	0.08133	0.07014	0.072386	0.051729	0.053985	0.056753
[truncated: 1,007 more rows]

## Sheet: Supplementary Figure 7
Supplementary Figure 7f
	EEEV FL91-469			EEEV PE6			SFV
	WT	E2 K156A	E2 K231A K232A	WT	E2 K156A	E2 K231A K232A	WT	E1 K345A
IU/ml	16000000	12000000	14000000	59500000	17000000	11500000	2100000	600000
Supplementary Figure 7g
	SFV	VLDLR			ApoER2
GFP-positive cells (%)	WT	70.202	51.1982	45.2587	30.3723	17.6609	15.2607
	E1 K345A	0.287867	0.545915	0.270087	0.034104	0.160176	0.114315

## Sheet: Supplementary Figure 10
Supplementary Figure 10a										Supplementary Figure 10b
EEEV VLP					SFV VLP					CHIKV VLP
	Response (nm)					Response (nm)					Response (nm)
Time (s)	20 nM VLDLRLBD-Fc + 10mM RAP	20 nM VLDLRLBD-Fc + 10mM EDTA	20 nM VLDLRLBD-Fc		Time (s)	20 nM VLDLRLBD-Fc + 10mM RAP	20 nM VLDLRLBD-Fc + 10mM EDTA	20 nM VLDLRLBD-Fc		Time (s)	20mM MXRA8ect-Fc	20mM MXRA8ect-Fc + 10mM EDTA	20mM VLDLRLBD-Fc	20mM VLDLRLBD-Fc + 10mM EDTA
3.75e-06	0.00317538	-0.0027449	0.000415		3.75e-06	0.00059737	-0.0017812	-0.0013679		0.20293	0.00028693	-0.0013931	-0.0007294	-0.0028725
0.200004	-0.0007211	0.00526036	-0.0004745		0.200004	0.00162248	-0.0016293	-0.0016365		0.40293	0.00047723	-0.00058	-0.0006798	-0.0018429
0.400004	0.00813198	0.0136063	-0.0006238		0.400004	0.00238843	-0.0017598	-0.0015773		0.60293	0.00066478	7.742e-05	-0.0002948	-0.0018344
0.600004	0.00397241	0.0216385	-0.0004204		0.600004	0.00308068	-0.0014557	-0.0015988		0.80293	0.00168498	0.00153401	0.00025607	-0.0017035
0.800004	-0.0023222	0.0303137	-4.943e-06		0.800004	0.00388459	-0.0015051	-0.0011766		1.00293	0.00236463	0.00170765	0.00015394	-0.0016314
1	-0.0014336	0.038635	0.00176358		1	0.00468711	-0.0013798	-0.0009368		1.20293	0.00328535	0.00270686	0.00047365	-0.0012006
1.2	0.00089377	0.0461752	0.00322157		1.2	0.00569388	-0.0016983	-0.0009346		1.40293	0.00436739	0.00374781	0.00048068	-0.0012603
1.4	0.00422567	0.0523858	0.00660193		1.4	0.00689328	-0.001589	-0.000854		1.60293	0.00589598	0.00461949	0.00056154	-0.0015687
1.6	0.0103226	0.0574402	0.0104757		1.6	0.00781772	-0.0012906	-0.0004871		1.80293	0.00722837	0.00607372	0.00059747	-0.0018333
1.8	0.00030529	0.060356	0.0141413		1.8	0.0089167	-0.0015294	-0.0002294		2.00293	0.00844209	0.00728574	0.000642	-0.0020469
2	0.00257784	0.0615061	0.0176821		2	0.00982631	-0.0016905	3.21e-05		2.20293	0.00993669	0.00795694	0.0005767	-0.0028169
2.2	0.00111502	0.0612234	0.0219814		2.2	0.0104693	-0.0014827	0.000434		2.40293	0.0106301	0.00822089	0.00035909	-0.0029048
2.4	0.00523752	0.0602124	0.0252459		2.4	0.0116044	-0.001934	0.00084843		2.60293	0.0113901	0.00851693	0.00113047	-0.0024575
2.6	0.0131028	0.0600575	0.0288929		2.6	0.011867	-0.0014661	0.00037081		2.80293	0.0127215	0.00871117	0.00119447	-0.0028933
2.8	-0.0071608	0.0599954	0.0325892		2.8	0.012378	-0.00105	0.00041936		3.00293	0.0136517	0.0097684	0.00081043	-0.0031331
3	0.0047487	0.0591647	0.0365399		3	0.0135799	-0.0011063	0.00052753		3.20293	0.0146431	0.0104363	0.00068005	-0.0036722
3.2	0.00188518	0.0594956	0.0410281		3.2	0.0143855	-0.0015985	0.00101434		3.40293	0.0155128	0.0113909	0.00067971	-0.0032727
3.4	-0.0047014	0.0595357	0.0438414		3.4	0.0153207	-0.001564	0.00135429		3.60293	0.016812	0.0121057	0.00065436	-0.0032531
3.6	-0.0052744	0.0596461	0.0463211		3.6	0.0156683	-0.0018574	0.00108821		3.80293	0.0168204	0.0122891	0.00072644	-0.0027527
3.8	0.00958163	0.0593862	0.0494705		3.8	0.0158308	-0.0028472	0.00096085		4.00293	0.0171013	0.0118858	0.00091723	-0.0024865
4	0.00319648	0.0589353	0.0525392		4	0.0170373	-0.0026983	0.00081146		4.20293	0.0174427	0.0126964	0.00069837	-0.0016471
4.2	0.0029127	0.0574089	0.0559563		4.2	0.0180061	-0.0032619	0.00130854		4.40293	0.0181033	0.0139088	0.00040989	-0.0010166
4.4	-0.0002644	0.0563302	0.0599719		4.4	0.0184693	-0.0027292	0.00166632		4.60293	0.0186687	0.014968	0.0007086	-0.0016902
4.6	0.00427824	0.0558193	0.0628783		4.6	0.0188923	-0.0021502	0.00201718		4.80293	0.0190738	0.016437	0.00049928	-0.0016142
4.8	0.00586981	0.0560965	0.0664383		4.8	0.0195786	-0.0028115	0.00225065		5.00293	0.0194534	0.0168375	-7.74e-07	-0.0016311
5	0.00266302	0.0563645	0.0703554		5	0.0204531	-0.0026506	0.00191148		5.20293	0.0198119	0.0175166	0.00023003	-0.0014334
5.2	-0.0002224	0.0561669	0.0736686		5.2	0.0212994	-0.0026093	0.00155502		5.40293	0.0197334	0.0182026	-0.0003072	-0.0019654
5.4	-0.0017787	0.0561382	0.0780917		5.4	0.0216327	-0.0020869	0.00141754		5.60293	0.0200536	0.0194727	-0.0007302	-0.0027542
5.6	-0.000845	0.0560502	0.0813537		5.6	0.0219554	-0.0017495	0.00144466		5.80293	0.0202214	0.020637	-0.0007342	-0.0029317
5.8	0.00092638	0.0559539	0.0844491		5.8	0.0227243	-0.0016878	0.00139101		6.00293	0.020522	0.0210898	-0.0008637	-0.0033241
6	0.00071973	0.0561285	0.08708		6	0.0231415	-0.0016788	0.00144818		6.20293	0.021365	0.0220298	-0.0014026	-0.0039059
6.2	0.00201094	0.0572157	0.0905905		6.2	0.0238724	-0.0011348	0.00175371		6.40293	0.0212596	0.0226197	-0.0022847	-0.0043959
6.4	-0.0014383	0.0577197	0.0943303		6.4	0.0245507	-0.0009061	0.00197351		6.60293	0.0217982	0.0223534	-0.0024541	-0.0047037
6.6	0.00743216	0.0579098	0.0985583		6.6	0.0249036	-0.0002185	0.00171469		6.80293	0.0225764	0.0231235	-0.0024081	-0.005405
6.8	-0.0013158	0.0580817	0.101354		6.8	0.0253857	0.00028573	0.00235796		7.00293	0.0234042	0.023689	-0.0025487	-0.0051018
7	0.00466478	0.0587224	0.102745		7	0.0261321	0.00052918	0.0024145		7.20293	0.0242429	0.0247388	-0.0018483	-0.0045168
7.2	0.00095749	0.0592292	0.103964		7.2	0.0258931	-5.2e-05	0.00263586		7.40293	0.0259694	0.026039	-0.001665	-0.003839
7.4	-0.0009133	0.0590453	0.104925		7.4	0.026527	-0.0001858	0.00254446		7.60293	0.0277255	0.0266202	-0.0016979	-0.0042265
7.6	-0.0032113	0.059138	0.108636		7.6	0.0261416	-0.0008371	0.00238354		7.80293	0.0277327	0.0263056	-0.0019959	-0.003802
7.8	0.00750232	0.0586092	0.111614		7.8	0.0264899	-0.0009602	0.00272761		8.00293	0.0285958	0.0264754	-0.001303	-0.0032844
8	0.00326866	0.058247	0.113603		8	0.0273782	-0.0007537	0.00267252		8.20293	0.0292181	0.0266529	-0.0012743	-0.002741
8.2	-0.0049852	0.0579022	0.117856		8.2	0.0273604	-0.0010877	0.0035624		8.40293	0.0304952	0.0284523	-0.0007093	-0.0027477
8.4	-0.0018821	0.0579631	0.121036		8.4	0.0279195	-0.0007005	0.00362303		8.60293	0.0315965	0.0295299	-0.000216	-0.0030058
8.6	0.00487113	0.058371	0.122607		8.6	0.028359	-0.0016182	0.00398173		8.80293	0.0324359	0.0301349	0.00024593	-0.0023185
8.8	-0.0040378	0.0581102	0.125862		8.8	0.0291712	-0.0022846	0.00341483		9.00293	0.033035	0.0308699	0.00099134	-0.0018829
9	-0.0005922	0.0581355	0.127956		9	0.0295481	-0.0020861	0.00341835		9.20293	0.0331109	0.03041	0.00158814	-0.0011951
9.2	-0.0002066	0.058019	0.130516		9.2	0.0292991	-0.0023255	0.00315846		9.40293	0.0332714	0.0319029	0.00145366	-0.0008283
9.4	-0.0050595	0.0577425	0.133173		9.4	0.0291948	-0.0023031	0.00327813		9.60293	0.0340382	0.0330735	0.00066372	-0.0018026
9.6	0.00363332	0.0571851	0.136941		9.6	0.0298779	-0.0027436	0.0033477		9.80293	0.0345161	0.033693	0.00048058	-0.0016799
9.8	-0.0029598	0.0574799	0.139076		9.8	0.0304734	-0.0029558	0.00336593		10.0029	0.0350369	0.0340338	-0.0005137	-0.0020845
10	0.00533068	0.0566891	0.139643		10	0.030623	-0.002908	0.00382599		10.2029	0.0364562	0.0353763	-0.0010389	-0.0022023
10.2	0.00148028	0.0566767	0.141181		10.2	0.0310042	-0.0024639	0.00389471		10.4029	0.0368487	0.0358838	-0.0014252	-0.0023519
10.4	0.00231105	0.0562717	0.144365		10.4	0.0311906	-0.0023794	0.00394681		10.6029	0.0370419	0.0356938	-0.0011763	-0.0017864
10.6	0.00106275	0.056127	0.147379		10.6	0.0317175	-0.0026288	0.00374594		10.8029	0.0370821	0.0366182	-0.0014579	-0.0019146
10.8	0.00073326	0.0560094	0.149385		10.8	0.0321022	-0.0024828	0.00387428		11.0029	0.0373026	0.0368718	-0.0020036	-0.0020784
11	-0.0007705	0.0559173	0.150745		11	0.0323866	-0.0021754	0.00374914		11.2029	0.0374491	0.0376435	-0.0023768	-0.0022291
11.2	-0.0027725	0.0560339	0.153019		11.2	0.0325971	-0.0023629	0.00372631		11.4029	0.0371061	0.0379742	-0.0030312	-0.0027992
11.4	-0.0026962	0.056183	0.156613		11.4	0.0334292	-0.002216	0.00411073		11.6029	0.0366713	0.037783	-0.0031392	-0.0033863
11.6	-0.0003389	0.0566851	0.160648		11.6	0.0332816	-0.0018484	0.00400544		11.8029	0.0355079	0.0379075	-0.0032919	-0.0033344
11.8	0.00102091	0.0570647	0.162821		11.8	0.0340982	-0.000651	0.00444623		12.0029	0.0367175	0.038678	-0.0032796	-0.0039415
12	0.00102323	0.0573968	0.165877		12	0.0348004	-0.0011391	0.00463521		12.2029	0.0375711	0.0397831	-0.0037522	-0.0040927
12.2	0.0015052	0.0574311	0.170119		12.2	0.0352936	-0.0013725	0.00505065		12.4029	0.0391817	0.0419042	-0.0034306	-0.0046732
12.4	-0.0012333	0.057573	0.173446		12.4	0.0361471	-0.0014836	0.00488501		12.6029	0.0404453	0.0429322	-0.0031664	-0.004388
12.6	0.00205886	0.057167	0.176352		12.6	0.0366704	-0.0013371	0.00525274		12.8029	0.0403531	0.0437985	-0.0036505	-0.0038307
12.8	0.00453109	0.0566453	0.179228		12.8	0.0371567	-0.0014088	0.00505411		13.0029	0.0401343	0.0448432	-0.0031447	-0.0038885
13	0.00044435	0.056915	0.182297		13	0.0369001	-0.001204	0.00522234		13.2029	0.0415576	0.045393	-0.0031852	-0.0038517
13.2	-0.0041257	0.0571344	0.185473		13.2	0.0369688	-0.0012615	0.00555317		13.4029	0.0422975	0.0463014	-0.0036527	-0.0038594
13.4	0.00043428	0.0563762	0.18797		13.4	0.0372244	-0.0011775	0.00581261		13.6029	0.0435097	0.0463976	-0.0038822	-0.0045549
13.6	-0.0037577	0.0564177	0.190086		13.6	0.0376628	-0.001692	0.00584107		13.8029	0.0446763	0.0465011	-0.0035326	-0.003823
13.8	3.19e-05	0.0562169	0.190922		13.8	0.0376319	-0.0019468	0.00537019		14.0029	0.0457925	0.0456912	-0.0033115	-0.0035991
14	-0.0019863	0.0553114	0.192705		14	0.0376564	-0.0023628	0.00543905		14.2029	0.0461837	0.0460543	-0.00337	-0.0035287
14.2	0.00216609	0.0550613	0.195904		14.2	0.0378111	-0.002658	0.00536613		14.4029	0.0454978	0.0451971	-0.0036209	-0.0035388
14.4	0.00321966	0.0549789	0.199703		14.4	0.0382284	-0.0028766	0.00590747		14.6029	0.0445814	0.0445437	-0.0039116	-0.0042348
14.6	-0.0030028	0.0546827	0.201811		14.6	0.0385197	-0.0029659	0.00594448		14.8029	0.0441136	0.0445443	-0.0041899	-0.0046727
14.8	-0.0024834	0.0548367	0.203084		14.8	0.0386568	-0.0028864	0.0060759		15.0029	0.0432653	0.0446792	-0.0041189	-0.005205
15	-0.0004889	0.0548726	0.20359		15	0.0388232	-0.0023329	0.0061896		15.2029	0.0424334	0.0442635	-0.0044735	-0.0051563
15.2	-0.0010033	0.0551959	0.205336		15.2	0.0395144	-0.0024444	0.00613423		15.4029	0.0421356	0.0447349	-0.0046476	-0.0052219
15.4	0.00392717	0.0557249	0.207455		15.4	0.040246	-0.0024057	0.00625097		15.6029	0.0430089	0.0448629	-0.0047688	-0.0055689
15.6	0.00271505	0.0560774	0.209699		15.6	0.0404365	-0.0020553	0.00570054		15.8029	0.0439592	0.046187	-0.0043044	-0.0058097
15.8	-0.0003527	0.0567288	0.211649		15.8	0.0409157	-0.0020764	0.00565284		16.0029	0.0453869	0.0469182	-0.0042987	-0.0063918
16	0.00100148	0.0558652	0.213168		16	0.0410874	-0.0028693	0.00543103		16.2029	0.0457082	0.0475691	-0.0040326	-0.0059999
16.2	-0.0026481	0.0564404	0.21504		16.2	0.0414184	-0.0032144	0.0053618		16.4029	0.0463368	0.0490379	-0.0039695	-0.0060019
16.4	-0.0020124	0.0564477	0.216945		16.4	0.0418083	-0.0034776	0.00532517		16.6029	0.0463246	0.050191	-0.0048103	-0.0058475
16.6	-0.0021536	0.0562995	0.218438		16.6	0.0420271	-0.0033603	0.00505235		16.8029	0.0462305	0.0512797	-0.0053436	-0.0058214
[truncated: 2,916 more rows]
